# Supplementary material for: Piezoelectric micromanipulator dataset for hysteresis identification
Source: Data Brief. 2020 Jan 25;29:105175. doi: 10.1016/j.dib.2020.105175 (PMC6997478; doi:10.1016/j.dib.2020.105175)
Supplement: Multimedia component 1 [file mmc1.zip]

Archive with 4 entries (3 files):
- data/
- data/h50us.csv
- data/hysteresis_v_150_1hz.csv
- read_plot_data.m
