# Supplementary material for: Piezoelectric micromanipulator dataset for hysteresis identification
Source: Data Brief. 2020 Jan 25;29:105175. doi: 10.1016/j.dib.2020.105175 (PMC6997478; doi:10.1016/j.dib.2020.105175)
Supplement: Multimedia component 1 [file mmc1.zip › data/h50us.csv]

	0	39.8829834	6.64688825	4.45503262	21.63725	6.64688825
	5.00100001e-005	42.2480957	6.84073806	4.64888243	21.6373	6.84073806
	0.00010002	44.8726074	6.99332406	4.80146843	21.63735	6.99332406
	0.00015	46.6121094	7.10329188	4.91143625	21.6374	7.10329188
	0.000200010001	48.0616943	7.16966545	4.97780982	21.63745	7.16966545
	0.000250020001	49.2976563	7.19185563	5	21.6375	7.19185563
	0.000300000001	50.3352539	7.16966545	4.97780982	21.63755	7.16966545
	0.000350010001	50.8693115	7.10329188	4.91143625	21.6376	7.10329188
	0.000400020001	51.052417	6.99332406	4.80146843	21.63765	6.99332406
	0.000450000001	50.8845703	6.84073806	4.64888243	21.6377	6.84073806
	0.000500010001	50.1979248	6.64688825	4.45503262	21.63775	6.64688825
	0.000550020001	49.389209	6.41349526	4.22163963	21.6378	6.41349526
	0.000600000002	48.2600586	6.14263069	3.95077506	21.63785	6.14263069
	0.000650010002	46.7952148	5.83669877	3.64484314	21.6379	5.83669877
	0.000700020002	44.6589844	5.49841496	3.30655933	21.63795	5.49841496
	0.000750000002	42.4312012	5.13078189	2.93892626	21.638	5.13078189
	0.000800010002	40.203418	4.73706271	2.54520708	21.63805	4.73706271
	0.000850020002	37.5636475	4.32075209	2.12889646	21.6381	4.32075209
	0.000900000002	34.8170654	3.88554523	1.6936896	21.63815	3.88554523
	0.000950010002	31.0786621	3.43530506	1.24344944	21.6382	3.43530506
	0.00100002	28.0116455	2.97402795	0.782172325	21.63825	2.97402795
	0.00105	24.7310059	2.50580823	0.313952598	21.6383	2.50580823
	0.00110001	21.465625	2.03480183	-0.157053795	21.63835	2.03480183
	0.00115002	17.0405762	1.56518946	-0.626666168	21.6384	1.56518946
	0.0012	13.6073486	1.10113942	-1.09071621	21.63845	1.10113942
	0.00125001	10.0062744	0.646770657	-1.54508497	21.6385	0.646770657
	0.00130002	6.42045898	0.206116175	-1.98573945	21.63855	0.206116175
	0.00135	2.27006836	-0.216912742	-2.40876837	21.6386	-0.216912742
	0.00140001	-1.16315918	-0.618561261	-2.81041689	21.63865	-0.618561261
	0.00145002	-4.56586914	-0.99526432	-3.18711995	21.6387	-0.99526432
	0.0015	-7.64814453	-1.34367828	-3.53553391	21.63875	-1.34367828
	0.00155001	-11.3712891	-1.66071059	-3.85256621	21.6388	-1.66071059
	0.00160002	-14.3772705	-1.94354724	-4.13540287	21.63885	-1.94354724
	0.00165	-16.9560059	-2.18967777	-4.3815334	21.6389	-2.18967777
	0.00170001	-19.336377	-2.3969175	-4.58877313	21.63895	-2.3969175
	0.00175002	-21.8998535	-2.56342695	-4.75528258	21.639	-2.56342695
	0.0018	-23.9903076	-2.68772818	-4.87958381	21.63905	-2.68772818
	0.00185001	-25.622998	-2.76871788	-4.96057351	21.6391	-2.76871788
	0.00190002	-26.9352539	-2.80567717	-4.9975328	21.63915	-2.80567717
	0.00195	-27.9728516	-2.79827801	-4.99013364	21.6392	-2.79827801
	0.00200001001	-28.7815674	-2.74658607	-4.9384417	21.63925	-2.74658607
	0.00205002001	-29.1172607	-2.65106018	-4.84291581	21.6393	-2.65106018
	0.00210000001	-29.1325195	-2.51254822	-4.70440384	21.63935	-2.51254822
	0.00215001001	-28.8273437	-2.33227963	-4.52413526	21.6394	-2.33227963
	0.00220002001	-27.8507812	-2.11185451	-4.30371014	21.63945	-2.11185451
	0.00225000001	-26.7521484	-1.85322934	-4.04508497	21.6395	-1.85322934
	0.00230001001	-25.4246338	-1.55869972	-3.75055535	21.63955	-1.55869972
	0.00235002001	-23.746167	-1.2308799	-3.42273553	21.6396	-1.2308799
	0.00240000001	-21.2284668	-0.87267964	-3.06453527	21.63965	-0.87267964
	0.00245001001	-18.9243896	-0.487278346	-2.67913397	21.6397	-0.487278346
	0.00250002001	-16.437207	-0.0780968702	-2.2699525	21.63975	-0.0780968702
	0.00255000001	-13.6601074	0.351232865	-1.84062276	21.6398	0.351232865
	0.00260001001	-10.1048096	0.796900098	-1.39495553	21.63985	0.796900098
	0.00265002001	-6.94624023	1.25494906	-0.936906573	21.6399	1.25494906
	0.00270000001	-3.52827148	1.72131406	-0.470541567	21.63995	1.72131406
	0.00275001001	-0.308666992	2.19185563	-2.23033277e-011	21.64	2.19185563
	0.00280002001	3.62810059	2.6623972	0.470541567	21.64005	2.6623972
	0.00285000001	7.50383301	3.1287622	0.936906573	21.6401	3.1287622
	0.00290001001	11.1049072	3.58681116	1.39495553	21.64015	3.58681116
	0.00295002001	14.6296875	4.03247839	1.84062276	21.6402	4.03247839
	0.00300000001	18.2002441	4.46180813	2.2699525	21.64025	4.46180813
	0.00305001001	22.5184814	4.8709896	2.67913397	21.6403	4.8709896
	0.00310002001	25.8143799	5.2563909	3.06453527	21.64035	5.2563909
	0.00315000001	28.988208	5.61459116	3.42273553	21.6404	5.61459116
	0.00320001001	31.9941895	5.94241098	3.75055535	21.64045	5.94241098
	0.00325002001	35.6715576	6.2369406	4.04508497	21.6405	6.2369406
	0.00330000001	38.4028809	6.49556576	4.30371014	21.64055	6.49556576
	0.00335001001	40.8900635	6.71599089	4.52413526	21.6406	6.71599089
	0.00340002001	43.0568115	6.89625947	4.70440384	21.64065	6.89625947
	0.00345000001	45.6050293	7.03477143	4.84291581	21.6407	7.03477143
	0.00350001001	47.2072021	7.13029733	4.9384417	21.64075	7.13029733
	0.00355002001	48.6567871	7.18198927	4.99013364	21.6408	7.18198927
	0.00360000001	49.6333496	7.18938843	4.9975328	21.64085	7.18938843
	0.00365001001	50.6251709	7.15242914	4.96057351	21.6409	7.15242914
	0.00370002001	50.9303467	7.07143944	4.87958381	21.64095	7.07143944
	0.00375000001	51.0066406	6.94713821	4.75528258	21.641	6.94713821
	0.00380001001	50.7319824	6.78062876	4.58877313	21.64105	6.78062876
	0.00385002001	49.9843018	6.57338903	4.3815334	21.6411	6.57338903
	0.00390000001	48.9924805	6.3272585	4.13540287	21.64115	6.3272585
	0.00395001001	47.6802246	6.04442184	3.85256621	21.6412	6.04442184
	0.00400002001	46.276416	5.72738953	3.53553391	21.64125	5.72738953
	0.00405000001	44.323291	5.37897558	3.18711995	21.6413	5.37897558
	0.00410001001	41.6072266	5.00227252	2.81041689	21.64135	5.00227252
	0.00415002001	39.257373	4.600624	2.40876837	21.6414	4.600624
	0.00420000001	36.5718262	4.17759508	1.98573945	21.64145	4.17759508
	0.00425001001	33.7947266	3.7369406	1.54508497	21.6415	3.7369406
	0.00430002001	29.9800293	3.28257184	1.09071621	21.64155	3.28257184
	0.00435000001	26.7299072	2.8185218	0.626666168	21.6416	2.8185218
	0.00440001001	23.5865967	2.34890942	0.157053795	21.64165	2.34890942
	0.00445002001	20.1686279	1.87790303	-0.313952598	21.6417	1.87790303
	0.00450000001	15.7283203	1.4096833	-0.782172325	21.64175	1.4096833
	0.00455001001	12.3408691	0.948406193	-1.24344944	21.6418	0.948406193
	0.00460002001	8.70927734	0.498166027	-1.6936896	21.64185	0.498166027
	0.00465000001	5.29130859	0.0629591707	-2.12889646	21.6419	0.0629591707
	0.00470001001	0.973071289	-0.35335145	-2.54520708	21.64195	-0.35335145
	0.00475002001	-2.55170898	-0.747070633	-2.93892626	21.642	-0.747070633
	0.00480000001	-5.77131348	-1.1147037	-3.30655933	21.64205	-1.1147037
	0.00485001001	-8.79255371	-1.45298751	-3.64484314	21.6421	-1.45298751
	0.00490002001	-12.1800049	-1.75891943	-3.95077506	21.64215	-1.75891943
	0.00495000001	-15.3080566	-2.029784	-4.22163963	21.6422	-2.029784
	0.00500001001	-17.886792	-2.26317699	-4.45503262	21.64225	-2.26317699
	0.00505002001	-20.2366455	-2.4570268	-4.64888243	21.6423	-2.4570268
	0.00510000001	-22.3881348	-2.6096128	-4.80146843	21.64235	-2.6096128
	0.00515001001	-24.6464355	-2.71958063	-4.91143625	21.6424	-2.71958063
	0.00520002001	-26.0960205	-2.78595419	-4.97780982	21.64245	-2.78595419
	0.00525000001	-27.3472412	-2.80814437	-5	21.6425	-2.80814437
	0.00530001001	-28.2169922	-2.78595419	-4.97780982	21.64255	-2.78595419
	0.00535002001	-28.9341553	-2.71958063	-4.91143625	21.6426	-2.71958063
	0.00540000001	-29.0562256	-2.6096128	-4.80146843	21.64265	-2.6096128
	0.00545001001	-28.8883789	-2.4570268	-4.64888243	21.6427	-2.4570268
	0.00550002001	-28.4000977	-2.26317699	-4.45503262	21.64275	-2.26317699
	0.00555000001	-27.5150879	-2.029784	-4.22163963	21.6428	-2.029784
	0.00560001001	-26.3096436	-1.75891943	-3.95077506	21.64285	-1.75891943
	0.00565002001	-24.7990234	-1.45298751	-3.64484314	21.6429	-1.45298751
	0.00570000001	-23.1052979	-1.1147037	-3.30655933	21.64295	-1.1147037
	0.00575001001	-20.3129395	-0.747070633	-2.93892626	21.643	-0.747070633
	0.00580002001	-18.0851562	-0.35335145	-2.54520708	21.64305	-0.35335145
	0.00585000001	-15.5216797	0.0629591707	-2.12889646	21.6431	0.0629591707
	0.00590001001	-12.6682861	0.498166027	-1.6936896	21.64315	0.498166027
	0.00595002001	-9.2197998	0.948406193	-1.24344944	21.6432	0.948406193
	0.00600000001	-5.77131348	1.4096833	-0.782172325	21.64325	1.4096833
	0.00605001002	-2.50593262	1.87790303	-0.313952598	21.6433	1.87790303
	0.00610002002	0.866259766	2.34890942	0.157053795	21.64335	2.34890942
	0.00615000002	4.39104004	2.8185218	0.626666168	21.6434	2.8185218
	0.00620001002	8.81608887	3.28257184	1.09071621	21.64345	3.28257184
	0.00625002002	12.3103516	3.7369406	1.54508497	21.6435	3.7369406
	0.00630000002	15.7740967	4.17759508	1.98573945	21.64355	4.17759508
	0.00635001002	19.3599121	4.600624	2.40876837	21.6436	4.600624
	0.00640002002	23.708667	5.00227252	2.81041689	21.64365	5.00227252
	0.00645000002	26.9435303	5.37897558	3.18711995	21.6437	5.37897558
	0.00650001002	30.2394287	5.72738953	3.53553391	21.64375	5.72738953
	0.00655002002	33.0317871	6.04442184	3.85256621	21.6438	6.04442184
	0.00660000002	36.7701904	6.3272585	4.13540287	21.64385	6.3272585
	0.00665001002	39.3031494	6.57338903	4.3815334	21.6439	6.57338903
	0.00670002002	41.6224854	6.78062876	4.58877313	21.64395	6.78062876
	0.00675000002	43.7587158	6.94713821	4.75528258	21.644	6.94713821
	0.00680001002	46.2458984	7.07143944	4.87958381	21.64405	7.07143944
	0.00685002002	47.6954834	7.15242914	4.96057351	21.6441	7.15242914
	0.00690000002	49.1298096	7.18938843	4.9975328	21.64415	7.18938843
	0.00695001002	50.0300781	7.18198927	4.99013364	21.6442	7.18198927
	0.00700002002	50.7014648	7.13029733	4.9384417	21.64425	7.13029733
	0.00705000002	51.0066406	7.03477143	4.84291581	21.6443	7.03477143
	0.00710001002	50.9456055	6.89625947	4.70440384	21.64435	6.89625947
	0.00715002002	50.4878418	6.71599089	4.52413526	21.6444	6.71599089
	0.00720000002	49.9232666	6.49556576	4.30371014	21.64445	6.49556576
	0.00725001002	48.6567871	6.2369406	4.04508497	21.6445	6.2369406
	0.00730002002	47.2224609	5.94241098	3.75055535	21.64455	5.94241098
	0.00735000002	45.4982178	5.61459116	3.42273553	21.6446	5.61459116
	0.00740001002	43.6061279	5.2563909	3.06453527	21.64465	5.2563909
	0.00745002002	40.8137695	4.8709896	2.67913397	21.6447	4.8709896
	0.00750000002	38.2197754	4.46180813	2.2699525	21.64475	4.46180813
	0.00755001002	35.6868164	4.03247839	1.84062276	21.6448	4.03247839
	0.00760002002	32.8181641	3.58681116	1.39495553	21.64485	3.58681116
	0.00765000002	28.9424316	3.1287622	0.936906573	21.6449	3.1287622
	0.00770001002	25.6312744	2.6623972	0.470541567	21.64495	2.6623972
	0.00775002002	22.3048584	2.19185563	2.64440761e-011	21.645	2.19185563
	0.00780000002	18.9631836	1.72131406	-0.470541567	21.64505	1.72131406
	0.00785001002	14.522876	1.25494906	-0.936906573	21.6451	1.25494906
	0.00790002002	10.9218018	0.796900098	-1.39495553	21.64515	0.796900098
	0.00795000002	7.5190918	0.351232865	-1.84062276	21.6452	0.351232865
	0.00800001002	4.08586426	-0.0780968702	-2.2699525	21.64525	-0.0780968702
	0.00805002002	0.0728027344	-0.487278346	-2.67913397	21.6453	-0.487278346
	0.00810000002	-3.69611816	-0.87267964	-3.06453527	21.64535	-0.87267964
	0.00815001002	-6.88520508	-1.2308799	-3.42273553	21.6454	-1.2308799
	0.00820002002	-9.83015137	-1.55869972	-3.75055535	21.64545	-1.55869972
	0.00825000002	-12.8819092	-1.85322934	-4.04508497	21.6455	-1.85322934
	0.00830001002	-16.2388428	-2.11185451	-4.30371014	21.64555	-2.11185451
	0.00835002002	-18.7718018	-2.33227963	-4.52413526	21.6456	-2.33227963
	0.00840000002	-21.0453613	-2.51254822	-4.70440384	21.64565	-2.51254822
	0.00845001002	-23.0290039	-2.65106018	-4.84291581	21.6457	-2.65106018
	0.00850002002	-25.2110107	-2.74658607	-4.9384417	21.64575	-2.74658607
	0.00855000002	-26.5537842	-2.79827801	-4.99013364	21.6458	-2.79827801
	0.00860001002	-27.652417	-2.80567717	-4.9975328	21.64585	-2.80567717
	0.00865002002	-28.4153564	-2.76871788	-4.96057351	21.6459	-2.76871788
	0.00870000002	-28.9494141	-2.68772818	-4.87958381	21.64595	-2.68772818
	0.00875001002	-29.0409668	-2.56342695	-4.75528258	21.646	-2.56342695
	0.00880002002	-28.7510498	-2.3969175	-4.58877313	21.64605	-2.3969175
	0.00885000002	-28.1864746	-2.18967777	-4.3815334	21.6461	-2.18967777
	0.00890001002	-27.0878418	-1.94354724	-4.13540287	21.64615	-1.94354724
	0.00895002002	-25.699292	-1.66071059	-3.85256621	21.6462	-1.66071059
	0.00900000002	-24.0818604	-1.34367828	-3.53553391	21.64625	-1.34367828
	0.00905001002	-22.2355469	-0.99526432	-3.18711995	21.6463	-0.99526432
	0.00910002002	-19.8093994	-0.618561261	-2.81041689	21.64635	-0.618561261
	0.00915000002	-17.0780762	-0.216912742	-2.40876837	21.6464	-0.216912742
	0.00920001002	-14.3925293	0.206116175	-1.98573945	21.64645	0.206116175
	0.00925002002	-11.5849121	0.646770657	-1.54508497	21.6465	0.646770657
	0.00930000002	-8.50263672	1.10113942	-1.09071621	21.64655	1.10113942
	0.00935001002	-4.55061035	1.56518946	-0.626666168	21.6466	1.56518946
	0.00940002002	-1.20893555	2.03480183	-0.157053795	21.64665	2.03480183
	0.00945000002	2.17851563	2.50580823	0.313952598	21.6467	2.50580823
	0.00950001002	5.71855469	2.97402795	0.782172325	21.64675	2.97402795
	0.00955002002	10.2046387	3.43530506	1.24344944	21.6468	3.43530506
	0.00960000002	13.7141602	3.88554523	1.6936896	21.64685	3.88554523
	0.00965001002	17.1931641	4.32075209	2.12889646	21.6469	4.32075209
	0.00970002002	20.595874	4.73706271	2.54520708	21.64695	4.73706271
	0.00975000002	24.9141113	5.13078189	2.93892626	21.647	5.13078189
	0.00980001002	28.1642334	5.49841496	3.30655933	21.64705	5.49841496
	0.00985002002	31.1702148	5.83669877	3.64484314	21.6471	5.83669877
	0.00990000002	34.1456787	6.14263069	3.95077506	21.64715	6.14263069
	0.00995001002	37.6857178	6.41349526	4.22163963	21.6472	6.41349526
	0.01000002	40.3407471	6.64688825	4.45503262	21.64725	6.64688825
	0.01005	42.5990479	6.84073806	4.64888243	21.6473	6.84073806
	0.01010001	44.4758789	6.99332406	4.80146843	21.64735	6.99332406
	0.01015002	46.566333	7.10329188	4.91143625	21.6474	7.10329188
	0.0102	48.1990234	7.16966545	4.97780982	21.64745	7.16966545
	0.01025001	49.4807617	7.19185563	5	21.6475	7.19185563
	0.01030002	50.25896	7.16966545	4.97780982	21.64755	7.16966545
	0.01035	50.7472412	7.10329188	4.91143625	21.6476	7.10329188
	0.01040001	51.1897461	6.99332406	4.80146843	21.64765	6.99332406
	0.01045002	50.9150879	6.84073806	4.64888243	21.6477	6.84073806
	0.0105	50.4115479	6.64688825	4.45503262	21.64775	6.64688825
	0.01055001	49.5265381	6.41349526	4.22163963	21.6478	6.41349526
	0.01060002	48.2753174	6.14263069	3.95077506	21.64785	6.14263069
	0.01065	46.6884033	5.83669877	3.64484314	21.6479	5.83669877
	0.01070001	44.9794189	5.49841496	3.30655933	21.64795	5.49841496
	0.01075002	42.8737061	5.13078189	2.93892626	21.648	5.13078189
	0.0108	39.8829834	4.73706271	2.54520708	21.64805	4.73706271
	0.01085001	37.3347656	4.32075209	2.12889646	21.6481	4.32075209
	0.01090002	34.557666	3.88554523	1.6936896	21.64815	3.88554523
	0.01095	31.6127197	3.43530506	1.24344944	21.6482	3.43530506
	0.01100001	27.8437988	2.97402795	0.782172325	21.64825	2.97402795
	0.01105002	24.3953125	2.50580823	0.313952598	21.6483	2.50580823
	0.0111	21.1909668	2.03480183	-0.157053795	21.64835	2.03480183
	0.01115001	17.6509277	1.56518946	-0.626666168	21.6484	1.56518946
	0.01120002	13.7141602	1.10113942	-1.09071621	21.64845	1.10113942
	0.01125	9.71635742	0.646770657	-1.54508497	21.6485	0.646770657
	0.01130001	6.16105957	0.206116175	-1.98573945	21.64855	0.206116175
	0.01135002	2.69731445	-0.216912742	-2.40876837	21.6486	-0.216912742
	0.0114	-0.598583984	-0.618561261	-2.81041689	21.64865	-0.618561261
	0.01145001	-4.91682129	-0.99526432	-3.18711995	21.6487	-0.99526432
	0.01150002	-8.04487305	-1.34367828	-3.53553391	21.64875	-1.34367828
	0.01155	-10.9898193	-1.66071059	-3.85256621	21.6488	-1.66071059
	0.01160001	-13.8126953	-1.94354724	-4.13540287	21.64885	-1.94354724
	0.01165002	-17.2001465	-2.18967777	-4.3815334	21.6489	-2.18967777
	0.0117	-19.5042236	-2.3969175	-4.58877313	21.64895	-2.3969175
	0.01175001	-21.7014893	-2.56342695	-4.75528258	21.649	-2.56342695
	0.01180002	-23.6546143	-2.68772818	-4.87958381	21.64905	-2.68772818
	0.01185	-25.7450684	-2.76871788	-4.96057351	21.6491	-2.76871788
	0.01190001	-26.9657715	-2.80567717	-4.9975328	21.64915	-2.80567717
	0.01195002	-28.0338867	-2.79827801	-4.99013364	21.6492	-2.79827801
	0.012	-28.6747559	-2.74658607	-4.9384417	21.64925	-2.74658607
	0.01205001	-28.9951904	-2.65106018	-4.84291581	21.6493	-2.65106018
	0.01210002	-28.9951904	-2.51254822	-4.70440384	21.64935	-2.51254822
	0.01215	-28.6442383	-2.33227963	-4.52413526	21.6494	-2.33227963
	0.01220001	-27.9270752	-2.11185451	-4.30371014	21.64945	-2.11185451
	0.01225002	-26.6605957	-1.85322934	-4.04508497	21.6495	-1.85322934
	0.0123	-25.1804932	-1.55869972	-3.75055535	21.64955	-1.55869972
	0.01235001	-23.4867676	-1.2308799	-3.42273553	21.6496	-1.2308799
	0.01240002	-21.5794189	-0.87267964	-3.06453527	21.64965	-0.87267964
	0.01245	-19.3516357	-0.487278346	-2.67913397	21.6497	-0.487278346
	0.01250001	-16.0709961	-0.0780968702	-2.2699525	21.64975	-0.0780968702
	0.01255002	-13.3854492	0.351232865	-1.84062276	21.6498	0.351232865
	0.0126	-10.577832	0.796900098	-1.39495553	21.64985	0.796900098
	0.01265001	-7.48029785	1.25494906	-0.936906573	21.6499	1.25494906
	0.01270002	-3.29938965	1.72131406	-0.470541567	21.64995	1.72131406
	0.01275	0.118579102	2.19185563	5.79496361e-012	21.65	2.19185563
	0.01280001	3.41447754	2.6623972	0.470541567	21.65005	2.6623972
	0.01285002	6.92399902	3.1287622	0.936906573	21.6501	3.1287622
	0.0129	11.4406006	3.58681116	1.39495553	21.65015	3.58681116
	0.01295001	15.0416748	4.03247839	1.84062276	21.6502	4.03247839
	0.01300002	18.4901611	4.46180813	2.2699525	21.65025	4.46180813
	0.01305	21.9539063	4.8709896	2.67913397	21.6503	4.8709896
	0.01310001	26.0127441	5.2563909	3.06453527	21.65035	5.2563909
	0.01315002	29.3391602	5.61459116	3.42273553	21.6504	5.61459116
	0.0132	32.5282471	5.94241098	3.75055535	21.65045	5.94241098
	0.01325001	35.2443115	6.2369406	4.04508497	21.6505	6.2369406
	0.01330002	38.3113281	6.49556576	4.30371014	21.65055	6.49556576
	0.01335	41.0884277	6.71599089	4.52413526	21.6506	6.71599089
	0.01340001	43.4077637	6.89625947	4.70440384	21.65065	6.89625947
	0.01345002	45.3303711	7.03477143	4.84291581	21.6507	7.03477143
	0.0135	46.9478027	7.13029733	4.9384417	21.65075	7.13029733
	0.01355001	48.7178223	7.18198927	4.99013364	21.6508	7.18198927
	0.01360002	49.7249023	7.18938843	4.9975328	21.65085	7.18938843
	0.01365	50.5183594	7.15242914	4.96057351	21.6509	7.15242914
	0.01370001	50.8845703	7.07143944	4.87958381	21.65095	7.07143944
	0.01375002	51.0371582	6.94713821	4.75528258	21.651	6.94713821
	0.0138	50.7014648	6.78062876	4.58877313	21.65105	6.78062876
	0.01385001	50.0605957	6.57338903	4.3815334	21.6511	6.57338903
	0.01390002	49.1908447	6.3272585	4.13540287	21.65115	6.3272585
	0.01395	47.6649658	6.04442184	3.85256621	21.6512	6.04442184
	0.01400001	46.0017578	5.72738953	3.53553391	21.65125	5.72738953
	0.01405002	44.1249268	5.37897558	3.18711995	21.6513	5.37897558
	0.0141	41.9886963	5.00227252	2.81041689	21.65135	5.00227252
	0.01415001	39.2726318	4.600624	2.40876837	21.6514	4.600624
	0.01420002	36.2513916	4.17759508	1.98573945	21.65145	4.17759508
	0.01425	33.5048096	3.7369406	1.54508497	21.6515	3.7369406
	0.01430001	30.4530518	3.28257184	1.09071621	21.65155	3.28257184
	0.01435002	27.0503418	2.8185218	0.626666168	21.6516	2.8185218
	0.0144	23.2509033	2.34890942	0.157053795	21.65165	2.34890942
	0.01445001	19.802417	1.87790303	-0.313952598	21.6517	1.87790303
	0.01450002	16.3234131	1.4096833	-0.782172325	21.65175	1.4096833
	0.01455	12.8444092	0.948406193	-1.24344944	21.6518	0.948406193
	0.01460001	8.40410156	0.498166027	-1.6936896	21.65185	0.498166027
	0.01465002	4.89458008	0.0629591707	-2.12889646	21.6519	0.0629591707
	0.0147	1.44609375	-0.35335145	-2.54520708	21.65195	-0.35335145
	0.01475001	-1.94135742	-0.747070633	-2.93892626	21.652	-0.747070633
	0.01480002	-6.03071289	-1.1147037	-3.30655933	21.65205	-1.1147037
	0.01485	-9.12824707	-1.45298751	-3.64484314	21.6521	-1.45298751
	0.01490001	-12.1037109	-1.75891943	-3.95077506	21.65215	-1.75891943
	0.01495002	-14.8655518	-2.029784	-4.22163963	21.6522	-2.029784
	0.015	-18.2682617	-2.26317699	-4.45503262	21.65225	-2.26317699
	0.01505001	-20.419751	-2.4570268	-4.64888243	21.6523	-2.4570268
	0.01510002	-22.4186523	-2.6096128	-4.80146843	21.65235	-2.6096128
	0.01515	-24.4022949	-2.71958063	-4.91143625	21.6524	-2.71958063
	0.01520001	-26.2333496	-2.78595419	-4.97780982	21.65245	-2.78595419
	0.01525002	-27.4387939	-2.80814437	-5	21.6525	-2.80814437
	0.0153	-28.2627686	-2.78595419	-4.97780982	21.65255	-2.78595419
	0.01535001	-28.7815674	-2.71958063	-4.91143625	21.6526	-2.71958063
	0.01540002	-29.1325195	-2.6096128	-4.80146843	21.65265	-2.6096128
	0.01545	-28.8731201	-2.4570268	-4.64888243	21.6527	-2.4570268
	0.01550001	-28.3695801	-2.26317699	-4.45503262	21.65275	-2.26317699
	0.01555002	-27.652417	-2.029784	-4.22163963	21.6528	-2.029784
	0.0156	-26.569043	-1.75891943	-3.95077506	21.65285	-1.75891943
	0.01565001	-24.539624	-1.45298751	-3.64484314	21.6529	-1.45298751
	0.01570002	-22.7390869	-1.1147037	-3.30655933	21.65295	-1.1147037
	0.01575	-20.9385498	-0.747070633	-2.93892626	21.653	-0.747070633
	0.01580001	-18.5276611	-0.35335145	-2.54520708	21.65305	-0.35335145
	0.01585002	-15.1859863	0.0629591707	-2.12889646	21.6531	0.0629591707
	0.0159	-12.3936279	0.498166027	-1.6936896	21.65315	0.498166027
	0.01595001	-9.41816406	0.948406193	-1.24344944	21.6532	0.948406193
	0.01600002	-6.25959473	1.4096833	-0.782172325	21.65325	1.4096833
	0.01605	-2.15498047	1.87790303	-0.313952598	21.6533	1.87790303
	0.01610001	1.29350586	2.34890942	0.157053795	21.65335	2.34890942
	0.01615002	4.71147461	2.8185218	0.626666168	21.6534	2.8185218
	0.0162	8.14470215	3.28257184	1.09071621	21.65345	3.28257184
	0.01625001	12.4476807	3.7369406	1.54508497	21.6535	3.7369406
	0.01630002	16.2471191	4.17759508	1.98573945	21.65355	4.17759508
	0.01635	19.7413818	4.600624	2.40876837	21.6536	4.600624
	0.01640001	23.0983154	5.00227252	2.81041689	21.65365	5.00227252
	0.01645002	26.7909424	5.37897558	3.18711995	21.6537	5.37897558
	0.0165	30.5446045	5.72738953	3.53553391	21.65375	5.72738953
	0.01655001	33.4895508	6.04442184	3.85256621	21.6538	6.04442184
	0.01660002	36.297168	6.3272585	4.13540287	21.65385	6.3272585
	0.01665	38.8148682	6.57338903	4.3815334	21.6539	6.57338903
	0.01670001	41.8971436	6.78062876	4.58877313	21.65395	6.78062876
	0.01675002	43.9723389	6.94713821	4.75528258	21.654	6.94713821
	0.0168	45.9407227	7.07143944	4.87958381	21.65405	7.07143944
	0.01685001	47.5428955	7.15242914	4.96057351	21.6541	7.15242914
	0.01690002	49.1145508	7.18938843	4.9975328	21.65415	7.18938843
	0.01695	50.0911133	7.18198927	4.99013364	21.6542	7.18198927
	0.01700001	50.7319824	7.13029733	4.9384417	21.65425	7.13029733
	0.01705002	50.8693115	7.03477143	4.84291581	21.6543	7.03477143
	0.0171	50.8845703	6.89625947	4.70440384	21.65435	6.89625947
	0.01715001	50.5031006	6.71599089	4.52413526	21.6544	6.71599089
	0.01720002	49.8011963	6.49556576	4.30371014	21.65445	6.49556576
	0.01725	48.9467041	6.2369406	4.04508497	21.6545	6.2369406
	0.01730001	47.1919434	5.94241098	3.75055535	21.65455	5.94241098
	0.01735002	45.3303711	5.61459116	3.42273553	21.6546	5.61459116
	0.0174	43.4077637	5.2563909	3.06453527	21.65465	5.2563909
	0.01745001	41.1799805	4.8709896	2.67913397	21.6547	4.8709896
	0.01750002	38.5096924	4.46180813	2.2699525	21.65475	4.46180813
	0.01755	35.3053467	4.03247839	1.84062276	21.6548	4.03247839
	0.01760001	32.390918	3.58681116	1.39495553	21.65485	3.58681116
	0.01765002	29.278125	3.1287622	0.936906573	21.6549	3.1287622
	0.0177	26.1042969	2.6623972	0.470541567	21.65495	2.6623972
	0.01775001	21.9233887	2.19185563	-1.65421521e-012	21.655	2.19185563
	0.01780002	18.5359375	1.72131406	-0.470541567	21.65505	1.72131406
	0.01785	15.0569336	1.25494906	-0.936906573	21.6551	1.25494906
	0.01790001	11.5321533	0.796900098	-1.39495553	21.65515	0.796900098
	0.01795002	6.98503418	0.351232865	-1.84062276	21.6552	0.351232865
	0.018	3.56706543	-0.0780968702	-2.2699525	21.65525	-0.0780968702
	0.01805001	0.194873047	-0.487278346	-2.67913397	21.6553	-0.487278346
	0.01810002	-3.0857666	-0.87267964	-3.06453527	21.65535	-0.87267964
	0.01815	-7.20563965	-1.2308799	-3.42273553	21.6554	-1.2308799
	0.01820001	-10.3489502	-1.55869972	-3.75055535	21.65545	-1.55869972
	0.01825002	-13.2176025	-1.85322934	-4.04508497	21.6555	-1.85322934
	0.0183	-15.9641846	-2.11185451	-4.30371014	21.65555	-2.11185451
	0.01835001	-18.7870605	-2.33227963	-4.52413526	21.6556	-2.33227963
	0.01840002	-21.2437256	-2.51254822	-4.70440384	21.65565	-2.51254822
	0.01845	-23.242627	-2.65106018	-4.84291581	21.6557	-2.65106018
	0.01850001	-25.0584229	-2.74658607	-4.9384417	21.65575	-2.74658607
	0.01855002	-26.492749	-2.79827801	-4.99013364	21.6558	-2.79827801
	0.0186	-27.7592285	-2.80567717	-4.9975328	21.65585	-2.80567717
	0.01865001	-28.5984619	-2.76871788	-4.96057351	21.6559	-2.76871788
	0.01870002	-28.9646729	-2.68772818	-4.87958381	21.65595	-2.68772818
	0.01875	-29.102002	-2.56342695	-4.75528258	21.656	-2.56342695
	0.01880001	-28.7510498	-2.3969175	-4.58877313	21.65605	-2.3969175
	0.01885002	-28.2017334	-2.18967777	-4.3815334	21.6561	-2.18967777
	0.0189	-27.2709473	-1.94354724	-4.13540287	21.65615	-1.94354724
	0.01895001	-26.0197266	-1.66071059	-3.85256621	21.6562	-1.66071059
	0.01900002	-24.0055664	-1.34367828	-3.53553391	21.65625	-1.34367828
	0.01905	-22.082959	-0.99526432	-3.18711995	21.6563	-0.99526432
	0.01910001	-19.9314697	-0.618561261	-2.81041689	21.65635	-0.618561261
	0.01915002	-17.5358398	-0.216912742	-2.40876837	21.6564	-0.216912742
	0.0192	-14.2399414	0.206116175	-1.98573945	21.65645	0.206116175
	0.01925001	-11.23396	0.646770657	-1.54508497	21.6565	0.646770657
	0.01930002	-8.28901367	1.10113942	-1.09071621	21.65655	1.10113942
	0.01935	-5.11518555	1.56518946	-0.626666168	21.6566	1.56518946
	0.01940001	-1.16315918	2.03480183	-0.157053795	21.65665	2.03480183
	0.01945002	2.51420898	2.50580823	0.313952598	21.6567	2.50580823
	0.0195	5.94743652	2.97402795	0.782172325	21.65675	2.97402795
	0.01955001	9.48747559	3.43530506	1.24344944	21.6568	3.43530506
	0.01960002	13.3326904	3.88554523	1.6936896	21.65685	3.88554523
	0.01965	17.6204102	4.32075209	2.12889646	21.6569	4.32075209
	0.01970001	20.9773438	4.73706271	2.54520708	21.65695	4.73706271
	0.01975002	24.2579834	5.13078189	2.93892626	21.657	5.13078189
	0.0198	27.538623	5.49841496	3.30655933	21.65705	5.49841496
	0.01985001	31.6737549	5.83669877	3.64484314	21.6571	5.83669877
	0.01990002	34.4661133	6.14263069	3.95077506	21.65715	6.14263069
	0.01995	37.2737305	6.41349526	4.22163963	21.6572	6.41349526
	0.0200000101	39.8524658	6.64688825	4.45503262	21.65725	6.64688825
	0.0200500201	42.8126709	6.84073806	4.64888243	21.6573	6.84073806
	0.0201000001	44.7352783	6.99332406	4.80146843	21.65735	6.99332406
	0.0201500101	46.5510742	7.10329188	4.91143625	21.6574	7.10329188
	0.0202000201	48.0769531	7.16966545	4.97780982	21.65745	7.16966545
	0.0202500001	49.4807617	7.19185563	5	21.6575	7.19185563
	0.0203000101	50.4268066	7.16966545	4.97780982	21.65755	7.16966545
	0.0203500201	50.8387939	7.10329188	4.91143625	21.6576	7.10329188
	0.0204000001	51.0218994	6.99332406	4.80146843	21.65765	6.99332406
	0.0204500101	50.9608643	6.84073806	4.64888243	21.6577	6.84073806
	0.0205000201	50.3352539	6.64688825	4.45503262	21.65775	6.64688825
	0.0205500001	49.4807617	6.41349526	4.22163963	21.6578	6.41349526
	0.0206000101	48.1379883	6.14263069	3.95077506	21.65785	6.14263069
	0.0206500201	46.7341797	5.83669877	3.64484314	21.6579	5.83669877
	0.0207000001	44.7047607	5.49841496	3.30655933	21.65795	5.49841496
	0.0207500101	42.6295654	5.13078189	2.93892626	21.658	5.13078189
	0.0208000201	40.3254883	4.73706271	2.54520708	21.65805	4.73706271
	0.0208500001	37.7925293	4.32075209	2.12889646	21.6581	4.32075209
	0.0209000101	34.267749	3.88554523	1.6936896	21.65815	3.88554523
	0.0209500201	31.23125	3.43530506	1.24344944	21.6582	3.43530506
	0.0210000001	28.1642334	2.97402795	0.782172325	21.65825	2.97402795
	0.0210500101	24.9751465	2.50580823	0.313952598	21.6583	2.50580823
	0.0211000201	20.6111328	2.03480183	-0.157053795	21.65835	2.03480183
	0.0211500001	17.1168701	1.56518946	-0.626666168	21.6584	1.56518946
	0.0212000101	13.8057129	1.10113942	-1.09071621	21.65845	1.10113942
	0.0212500201	10.1893799	0.646770657	-1.54508497	21.6585	0.646770657
	0.0213000001	5.85588379	0.206116175	-1.98573945	21.65855	0.206116175
	0.0213500101	2.30058594	-0.216912742	-2.40876837	21.6586	-0.216912742
	0.0214000201	-1.08686523	-0.618561261	-2.81041689	21.65865	-0.618561261
	0.0214500001	-4.29121094	-0.99526432	-3.18711995	21.6587	-0.99526432
	0.0215000101	-8.16694336	-1.34367828	-3.53553391	21.65875	-1.34367828
	0.0215500201	-11.2949951	-1.66071059	-3.85256621	21.6588	-1.66071059
	0.0216000001	-14.0720947	-1.94354724	-4.13540287	21.65885	-1.94354724
	0.0216500101	-16.8644531	-2.18967777	-4.3815334	21.6589	-2.18967777
	0.0217000201	-19.3668945	-2.3969175	-4.58877313	21.65895	-2.3969175
	0.0217500001	-21.9151123	-2.56342695	-4.75528258	21.659	-2.56342695
	0.0218000101	-23.8987549	-2.68772818	-4.87958381	21.65905	-2.68772818
	0.0218500201	-25.5009277	-2.76871788	-4.96057351	21.6591	-2.76871788
	0.0219000001	-26.9199951	-2.80567717	-4.9975328	21.65915	-2.80567717
	0.0219500101	-28.155957	-2.79827801	-4.99013364	21.6592	-2.79827801
	0.0220000201	-28.735791	-2.74658607	-4.9384417	21.65925	-2.74658607
	0.0220500001	-29.025708	-2.65106018	-4.84291581	21.6593	-2.65106018
	0.0221000101	-29.025708	-2.51254822	-4.70440384	21.65935	-2.51254822
	0.0221500201	-28.5679443	-2.33227963	-4.52413526	21.6594	-2.33227963
	0.0222000001	-27.8202637	-2.11185451	-4.30371014	21.65945	-2.11185451
	0.0222500101	-26.7979248	-1.85322934	-4.04508497	21.6595	-1.85322934
	0.0223000201	-25.4704102	-1.55869972	-3.75055535	21.65955	-1.55869972
	0.0223500001	-23.3494385	-1.2308799	-3.42273553	21.6596	-1.2308799
	0.0224000101	-21.289502	-0.87267964	-3.06453527	21.65965	-0.87267964
	0.0224500201	-19.1685303	-0.487278346	-2.67913397	21.6597	-0.487278346
	0.0225000001	-16.6508301	-0.0780968702	-2.2699525	21.65975	-0.0780968702
	0.0225500101	-13.2786377	0.351232865	-1.84062276	21.6598	0.351232865
	0.0226000201	-10.1811035	0.796900098	-1.39495553	21.65985	0.796900098
	0.0226500001	-7.14460449	1.25494906	-0.936906573	21.6599	1.25494906
	0.0227000101	-3.87922363	1.72131406	-0.470541567	21.65995	1.72131406
	0.0227500201	-0.354443359	2.19185563	-2.48653318e-012	21.66	2.19185563
	0.0228000001	3.82646484	2.6623972	0.470541567	21.66005	2.6623972
	0.0228500101	7.41228027	3.1287622	0.936906573	21.6601	3.1287622
	0.0229000201	10.8455078	3.58681116	1.39495553	21.66015	3.58681116
	0.0229500001	14.3397705	4.03247839	1.84062276	21.6602	4.03247839
	0.0230000101	18.8411133	4.46180813	2.2699525	21.66025	4.46180813
	0.0230500201	22.2438232	4.8709896	2.67913397	21.6603	4.8709896
	0.0231000001	25.5397217	5.2563909	3.06453527	21.66035	5.2563909
	0.0231500101	28.7593262	5.61459116	3.42273553	21.6604	5.61459116
	0.0232000201	32.7571289	5.94241098	3.75055535	21.66045	5.94241098
	0.0232500001	35.5189697	6.2369406	4.04508497	21.6605	6.2369406
	0.0233000101	37.9756348	6.49556576	4.30371014	21.66055	6.49556576
	0.0233500201	40.6306641	6.71599089	4.52413526	21.6606	6.71599089
	0.0234000001	43.4840576	6.89625947	4.70440384	21.66065	6.89625947
	0.0234500101	45.3761475	7.03477143	4.84291581	21.6607	7.03477143
	0.0235000201	47.1156494	7.13029733	4.9384417	21.66075	7.13029733
	0.0235500001	48.519458	7.18198927	4.99013364	21.6608	7.18198927
	0.0236000101	49.9080078	7.18938843	4.9975328	21.66085	7.18938843
	0.0236500201	50.5183594	7.15242914	4.96057351	21.6609	7.15242914
	0.0237000001	51.0066406	7.07143944	4.87958381	21.66095	7.07143944
	0.0237500101	51.1134521	6.94713821	4.75528258	21.661	6.94713821
	0.0238000201	50.7625	6.78062876	4.58877313	21.66105	6.78062876
	0.0238500001	49.9385254	6.57338903	4.3815334	21.6611	6.57338903
	0.0239000101	49.099292	6.3272585	4.13540287	21.66115	6.3272585
	0.0239500201	47.8175537	6.04442184	3.85256621	21.6612	6.04442184
	0.0240000001	46.3679688	5.72738953	3.53553391	21.66125	5.72738953
	0.0240500101	43.9570801	5.37897558	3.18711995	21.6613	5.37897558
	0.0241000201	41.7140381	5.00227252	2.81041689	21.66135	5.00227252
	0.0241500001	39.3641846	4.600624	2.40876837	21.6614	4.600624
	0.0242000101	36.7091553	4.17759508	1.98573945	21.66145	4.17759508
	0.0242500201	33.0928223	3.7369406	1.54508497	21.6615	3.7369406
	0.0243000001	30.1020996	3.28257184	1.09071621	21.66155	3.28257184
	0.0243500101	26.9130127	2.8185218	0.626666168	21.6616	2.8185218
	0.0244000201	23.8154785	2.34890942	0.157053795	21.66165	2.34890942
	0.0244500001	19.5735352	1.87790303	-0.313952598	21.6617	1.87790303
	0.0245000101	15.9114258	1.4096833	-0.782172325	21.66175	1.4096833
	0.0245500201	12.4324219	0.948406193	-1.24344944	21.6618	0.948406193
	0.0246000001	8.89238281	0.498166027	-1.6936896	21.66185	0.498166027
	0.0246500101	4.71147461	0.0629591707	-2.12889646	21.6619	0.0629591707
	0.0247000201	1.01884766	-0.35335145	-2.54520708	21.66195	-0.35335145
	0.0247500001	-2.30756836	-0.747070633	-2.93892626	21.662	-0.747070633
	0.0248000101	-5.52717285	-1.1147037	-3.30655933	21.66205	-1.1147037
	0.0248500201	-8.82307129	-1.45298751	-3.64484314	21.6621	-1.45298751
	0.0249000001	-12.530957	-1.75891943	-3.95077506	21.66215	-1.75891943
	0.0249500101	-15.1859863	-2.029784	-4.22163963	21.6622	-2.029784
	0.0250000201	-17.7342041	-2.26317699	-4.45503262	21.66225	-2.26317699
	0.0250500001	-20.129834	-2.4570268	-4.64888243	21.6623	-2.4570268
	0.0251000101	-22.7696045	-2.6096128	-4.80146843	21.66235	-2.6096128
	0.0251500201	-24.4938477	-2.71958063	-4.91143625	21.6624	-2.71958063
	0.0252000001	-26.0502441	-2.78595419	-4.97780982	21.66245	-2.78595419
	0.0252500101	-27.3014648	-2.80814437	-5	21.6625	-2.80814437
	0.0253000201	-28.3695801	-2.78595419	-4.97780982	21.66255	-2.78595419
	0.0253500001	-28.9341553	-2.71958063	-4.91143625	21.6626	-2.71958063
	0.0254000101	-28.9951904	-2.6096128	-4.80146843	21.66265	-2.6096128
	0.0254500201	-28.9799316	-2.4570268	-4.64888243	21.6627	-2.4570268
	0.0255000001	-28.2627686	-2.26317699	-4.45503262	21.66275	-2.26317699
	0.0255500101	-27.4387939	-2.029784	-4.22163963	21.6628	-2.029784
	0.0256000201	-26.3249023	-1.75891943	-3.95077506	21.66285	-1.75891943
	0.0256500001	-24.8447998	-1.45298751	-3.64484314	21.6629	-1.45298751
	0.0257000101	-22.7238281	-1.1147037	-3.30655933	21.66295	-1.1147037
	0.0257500201	-20.419751	-0.747070633	-2.93892626	21.663	-0.747070633
	0.0258000001	-18.1156738	-0.35335145	-2.54520708	21.66305	-0.35335145
	0.0258500101	-15.6132324	0.0629591707	-2.12889646	21.6631	0.0629591707
	0.0259000201	-12.6530273	0.498166027	-1.6936896	21.66315	0.498166027
	0.0259500001	-9.12824707	0.948406193	-1.24344944	21.6632	0.948406193
	0.0260000101	-6.0154541	1.4096833	-0.782172325	21.66325	1.4096833
	0.0260500201	-2.79584961	1.87790303	-0.313952598	21.6633	1.87790303
	0.0261000001	0.606860352	2.34890942	0.157053795	21.66335	2.34890942
	0.0261500101	5.12346191	2.8185218	0.626666168	21.6634	2.8185218
	0.0262000201	8.60246582	3.28257184	1.09071621	21.66345	3.28257184
	0.0262500001	12.1425049	3.7369406	1.54508497	21.6635	3.7369406
	0.0263000101	15.5909912	4.17759508	1.98573945	21.66355	4.17759508
	0.0263500201	20.0770752	4.600624	2.40876837	21.6636	4.600624
	0.0264000001	23.4645264	5.00227252	2.81041689	21.66365	5.00227252
	0.0264500101	26.745166	5.37897558	3.18711995	21.6637	5.37897558
	0.0265000201	29.9342529	5.72738953	3.53553391	21.66375	5.72738953
	0.0265500001	33.7489502	6.04442184	3.85256621	21.6638	6.04442184
	0.0266000101	36.4955322	6.3272585	4.13540287	21.66385	6.3272585
	0.0266500201	39.1505615	6.57338903	4.3815334	21.6639	6.57338903
	0.0267000001	41.5461914	6.78062876	4.58877313	21.66395	6.78062876
	0.0267500101	44.0181152	6.94713821	4.75528258	21.664	6.94713821
	0.0268000201	46.0170166	7.07143944	4.87958381	21.66405	7.07143944
	0.0268500001	47.7107422	7.15242914	4.96057351	21.6641	7.15242914
	0.0269000101	48.9467041	7.18938843	4.9975328	21.66415	7.18938843
	0.0269500201	49.9080078	7.18198927	4.99013364	21.6642	7.18198927
	0.0270000001	50.8235352	7.13029733	4.9384417	21.66425	7.13029733
	0.0270500101	50.9913818	7.03477143	4.84291581	21.6643	7.03477143
	0.0271000201	50.9456055	6.89625947	4.70440384	21.66435	6.89625947
	0.0271500001	50.7167236	6.71599089	4.52413526	21.6644	6.71599089
	0.0272000101	49.7859375	6.49556576	4.30371014	21.66445	6.49556576
	0.0272500201	48.7635986	6.2369406	4.04508497	21.6645	6.2369406
	0.0273000001	47.2987549	5.94241098	3.75055535	21.66455	5.94241098
	0.0273500101	45.6660645	5.61459116	3.42273553	21.6646	5.61459116
	0.0274000201	43.1025879	5.2563909	3.06453527	21.66465	5.2563909
	0.0274500001	40.8748047	4.8709896	2.67913397	21.6647	4.8709896
	0.0275000101	38.3571045	4.46180813	2.2699525	21.66475	4.46180813
	0.0275500201	35.7783691	4.03247839	1.84062276	21.6648	4.03247839
	0.0276000001	32.024707	3.58681116	1.39495553	21.66485	3.58681116
	0.0276500101	28.988208	3.1287622	0.936906573	21.6649	3.1287622
	0.0277000201	25.7991211	2.6623972	0.470541567	21.66495	2.6623972
	0.0277500001	22.4727051	2.19185563	-2.97525065e-011	21.665	2.19185563
	0.0278000101	18.352832	1.72131406	-0.470541567	21.66505	1.72131406
	0.0278500201	14.7059814	1.25494906	-0.936906573	21.6651	1.25494906
	0.0279000001	11.1506836	0.796900098	-1.39495553	21.66515	0.796900098
	0.0279500101	7.68693848	0.351232865	-1.84062276	21.6652	0.351232865
	0.0280000201	4.11638184	-0.0780968702	-2.2699525	21.66525	-0.0780968702
	0.0280500001	-0.262890625	-0.487278346	-2.67913397	21.6653	-0.487278346
	0.0281000101	-3.49775391	-0.87267964	-3.06453527	21.66535	-0.87267964
	0.0281500201	-6.68684082	-1.2308799	-3.42273553	21.6654	-1.2308799
	0.0282000001	-9.72333984	-1.55869972	-3.75055535	21.66545	-1.55869972
	0.0282500101	-13.5227783	-1.85322934	-4.04508497	21.6655	-1.85322934
	0.0283000201	-16.1015137	-2.11185451	-4.30371014	21.66555	-2.11185451
	0.0283500001	-18.5734375	-2.33227963	-4.52413526	21.6656	-2.33227963
	0.0284000101	-20.8469971	-2.51254822	-4.70440384	21.66565	-2.51254822
	0.0284500201	-23.4409912	-2.65106018	-4.84291581	21.6657	-2.65106018
	0.0285000001	-25.0736816	-2.74658607	-4.9384417	21.66575	-2.74658607
	0.0285500101	-26.4622314	-2.79827801	-4.99013364	21.6658	-2.79827801
	0.0286000201	-27.6218994	-2.80567717	-4.9975328	21.66585	-2.80567717
	0.0286500001	-28.5984619	-2.76871788	-4.96057351	21.6659	-2.76871788
	0.0287000101	-28.9341553	-2.68772818	-4.87958381	21.66595	-2.68772818
	0.0287500201	-28.9951904	-2.56342695	-4.75528258	21.666	-2.56342695
	0.0288000001	-28.8273437	-2.3969175	-4.58877313	21.66605	-2.3969175
	0.0288500101	-28.1406982	-2.18967777	-4.3815334	21.6661	-2.18967777
	0.0289000201	-27.1336182	-1.94354724	-4.13540287	21.66615	-1.94354724
	0.0289500001	-25.8213623	-1.66071059	-3.85256621	21.6662	-1.66071059
	0.0290000101	-24.3107422	-1.34367828	-3.53553391	21.66625	-1.34367828
	0.0290500201	-22.3576172	-0.99526432	-3.18711995	21.6663	-0.99526432
	0.0291000001	-19.6873291	-0.618561261	-2.81041689	21.66635	-0.618561261
	0.0291500101	-17.2459229	-0.216912742	-2.40876837	21.6664	-0.216912742
	0.0292000201	-14.6824463	0.206116175	-1.98573945	21.66645	0.206116175
	0.0292500001	-11.9053467	0.646770657	-1.54508497	21.6665	0.646770657
	0.0293000101	-7.89228516	1.10113942	-1.09071621	21.66655	1.10113942
	0.0293500201	-4.74897461	1.56518946	-0.626666168	21.6666	1.56518946
	0.0294000001	-1.48359375	2.03480183	-0.157053795	21.66665	2.03480183
	0.0294500101	1.91911621	2.50580823	0.313952598	21.6667	2.50580823
	0.0295000201	6.38994141	2.97402795	0.782172325	21.66675	2.97402795
	0.0295500001	9.85368652	3.43530506	1.24344944	21.6668	3.43530506
	0.0296000101	13.363208	3.88554523	1.6936896	21.66685	3.88554523
	0.0296500201	16.9337646	4.32075209	2.12889646	21.6669	4.32075209
	0.0297000001	21.2825195	4.73706271	2.54520708	21.66695	4.73706271
	0.0297500101	24.7310059	5.13078189	2.93892626	21.667	5.13078189
	0.0298000201	27.8895752	5.49841496	3.30655933	21.66705	5.49841496
	0.0298500001	31.017627	5.83669877	3.64484314	21.6671	5.83669877
	0.0299000101	34.5118896	6.14263069	3.95077506	21.66715	6.14263069
	0.0299500201	37.5789063	6.41349526	4.22163963	21.6672	6.41349526
	0.0300000001	40.0355713	6.64688825	4.45503262	21.66725	6.64688825
	0.0300500101	42.2328369	6.84073806	4.64888243	21.6673	6.84073806
	0.0301000201	44.4911377	6.99332406	4.80146843	21.66735	6.99332406
	0.0301500001	46.7341797	7.10329188	4.91143625	21.6674	7.10329188
	0.0302000101	48.0616943	7.16966545	4.97780982	21.66745	7.16966545
	0.0302500201	49.2518799	7.19185563	5	21.6675	7.19185563
	0.0303000001	50.1674072	7.16966545	4.97780982	21.66755	7.16966545
	0.0303500101	50.9150879	7.10329188	4.91143625	21.6676	7.10329188
	0.0304000201	51.0218994	6.99332406	4.80146843	21.66765	6.99332406
	0.0304500001	50.8540527	6.84073806	4.64888243	21.6677	6.84073806
	0.0305000101	50.3505127	6.64688825	4.45503262	21.66775	6.64688825
	0.0305500201	49.2976563	6.41349526	4.22163963	21.6678	6.41349526
	0.0306000001	48.1685059	6.14263069	3.95077506	21.66785	6.14263069
	0.0306500101	46.7189209	5.83669877	3.64484314	21.6679	5.83669877
	0.0307000201	44.9641602	5.49841496	3.30655933	21.66795	5.49841496
	0.0307500001	42.4159424	5.13078189	2.93892626	21.668	5.13078189
	0.0308000101	39.9745361	4.73706271	2.54520708	21.66805	4.73706271
	0.0308500201	37.5331299	4.32075209	2.12889646	21.6681	4.32075209
	0.0309000001	34.7560303	3.88554523	1.6936896	21.66815	3.88554523
	0.0309500101	31.2770264	3.43530506	1.24344944	21.6682	3.43530506
	0.0310000201	27.7064697	2.97402795	0.782172325	21.66825	2.97402795
	0.0310500001	24.5326416	2.50580823	0.313952598	21.6683	2.50580823
	0.0311000101	21.3893311	2.03480183	-0.157053795	21.66835	2.03480183
	0.0311500201	17.6967041	1.56518946	-0.626666168	21.6684	1.56518946
	0.0312000001	13.3326904	1.10113942	-1.09071621	21.66845	1.10113942
	0.0312500101	9.77739258	0.646770657	-1.54508497	21.6685	0.646770657
	0.0313000201	6.22209473	0.206116175	-1.98573945	21.66855	0.206116175
	0.0313500001	2.86516113	-0.216912742	-2.40876837	21.6686	-0.216912742
	0.0314000101	-1.49885254	-0.618561261	-2.81041689	21.66865	-0.618561261
	0.0314500201	-4.67268066	-0.99526432	-3.18711995	21.6687	-0.99526432
	0.0315000001	-7.95332031	-1.34367828	-3.53553391	21.66875	-1.34367828
	0.0315500101	-10.8524902	-1.66071059	-3.85256621	21.6688	-1.66071059
	0.0316000201	-14.5145996	-1.94354724	-4.13540287	21.66885	-1.94354724
	0.0316500001	-17.1391113	-2.18967777	-4.3815334	21.6689	-2.18967777
	0.0317000101	-19.5042236	-2.3969175	-4.58877313	21.66895	-2.3969175
	0.0317500201	-21.7625244	-2.56342695	-4.75528258	21.669	-2.56342695
	0.0318000001	-24.0971191	-2.68772818	-4.87958381	21.66905	-2.68772818
	0.0318500101	-25.699292	-2.76871788	-4.96057351	21.6691	-2.76871788
	0.0319000201	-26.9962891	-2.80567717	-4.9975328	21.66915	-2.80567717
	0.0319500001	-27.9881104	-2.79827801	-4.99013364	21.6692	-2.79827801
	0.0320000101	-28.8273437	-2.74658607	-4.9384417	21.66925	-2.74658607
	0.0320500201	-28.9951904	-2.65106018	-4.84291581	21.6693	-2.65106018
	0.0321000001	-29.0104492	-2.51254822	-4.70440384	21.66935	-2.51254822
	0.0321500101	-28.6442383	-2.33227963	-4.52413526	21.6694	-2.33227963
	0.0322000201	-28.0338867	-2.11185451	-4.30371014	21.66945	-2.11185451
	0.0322500001	-26.6453369	-1.85322934	-4.04508497	21.6695	-1.85322934
	0.0323000101	-25.3025635	-1.55869972	-3.75055535	21.66955	-1.55869972
	0.0323500201	-23.6393555	-1.2308799	-3.42273553	21.6696	-1.2308799
	0.0324000001	-21.7014893	-0.87267964	-3.06453527	21.66965	-0.87267964
	0.0324500101	-18.8175781	-0.487278346	-2.67913397	21.6697	-0.487278346
	0.0325000201	-16.2846191	-0.0780968702	-2.2699525	21.66975	-0.0780968702
	0.0325500001	-13.5990723	0.351232865	-1.84062276	21.6698	0.351232865
	0.0326000101	-10.8219727	0.796900098	-1.39495553	21.66985	0.796900098
	0.0326500201	-6.73261719	1.25494906	-0.936906573	21.6699	1.25494906
	0.0327000001	-3.57404785	1.72131406	-0.470541567	21.66995	1.72131406
	0.0327500101	-0.140820312	2.19185563	-1.076803e-011	21.67	2.19185563
	0.0328000201	3.17033691	2.6623972	0.470541567	21.67005	2.6623972
	0.0328500001	7.68693848	3.1287622	0.936906573	21.6701	3.1287622
	0.0329000101	11.3185303	3.58681116	1.39495553	21.67015	3.58681116
	0.0329500201	14.7517578	4.03247839	1.84062276	21.6702	4.03247839
	0.0330000001	18.2917969	4.46180813	2.2699525	21.67025	4.46180813
	0.0330500101	22.1370117	4.8709896	2.67913397	21.6703	4.8709896
	0.0331000201	25.951709	5.2563909	3.06453527	21.67035	5.2563909
	0.0331500001	29.0187256	5.61459116	3.42273553	21.6704	5.61459116
	0.0332000101	32.1925537	5.94241098	3.75055535	21.67045	5.94241098
	0.0332500201	35.1375	6.2369406	4.04508497	21.6705	6.2369406
	0.0333000001	38.4944336	6.49556576	4.30371014	21.67055	6.49556576
	0.0333500101	40.9510986	6.71599089	4.52413526	21.6706	6.71599089
	0.0334000201	43.1483643	6.89625947	4.70440384	21.67065	6.89625947
	0.0334500001	45.1320068	7.03477143	4.84291581	21.6707	7.03477143
	0.0335000101	47.35979	7.13029733	4.9384417	21.67075	7.13029733
	0.0335500201	48.6720459	7.18198927	4.99013364	21.6708	7.18198927
	0.0336000001	49.679126	7.18938843	4.9975328	21.67085	7.18938843
	0.0336500101	50.4573242	7.15242914	4.96057351	21.6709	7.15242914
	0.0337000201	51.0066406	7.07143944	4.87958381	21.67095	7.07143944
	0.0337500001	50.9150879	6.94713821	4.75528258	21.671	6.94713821
	0.0338000101	50.7472412	6.78062876	4.58877313	21.67105	6.78062876
	0.0338500201	50.1216309	6.57338903	4.3815334	21.6711	6.57338903
	0.0339000001	48.9772217	6.3272585	4.13540287	21.67115	6.3272585
	0.0339500101	47.5123779	6.04442184	3.85256621	21.6712	6.04442184
	0.0340000201	46.1085693	5.72738953	3.53553391	21.67125	5.72738953
	0.0340500001	44.1707031	5.37897558	3.18711995	21.6713	5.37897558
	0.0341000101	41.8361084	5.00227252	2.81041689	21.67135	5.00227252
	0.0341500201	39.1353027	4.600624	2.40876837	21.6714	4.600624
	0.0342000001	36.3734619	4.17759508	1.98573945	21.67145	4.17759508
	0.0342500101	33.5963623	3.7369406	1.54508497	21.6715	3.7369406
	0.0343000201	30.6666748	3.28257184	1.09071621	21.67155	3.28257184
	0.0343500001	26.5773193	2.8185218	0.626666168	21.6716	2.8185218
	0.0344000101	23.2966797	2.34890942	0.157053795	21.67165	2.34890942
	0.0344500201	19.8939697	1.87790303	-0.313952598	21.6717	1.87790303
	0.0345000001	16.5065186	1.4096833	-0.782172325	21.67175	1.4096833
	0.0345500101	12.0509521	0.948406193	-1.24344944	21.6718	0.948406193
	0.0346000201	8.54143066	0.498166027	-1.6936896	21.67185	0.498166027
	0.0346500001	5.16923828	0.0629591707	-2.12889646	21.6719	0.0629591707
	0.0347000101	1.61394043	-0.35335145	-2.54520708	21.67195	-0.35335145
	0.0347500201	-2.62800293	-0.747070633	-2.93892626	21.672	-0.747070633
	0.0348000001	-5.878125	-1.1147037	-3.30655933	21.67205	-1.1147037
	0.0348500101	-9.0824707	-1.45298751	-3.64484314	21.6721	-1.45298751
	0.0349000201	-11.9053467	-1.75891943	-3.95077506	21.67215	-1.75891943
	0.0349500001	-15.3385742	-2.029784	-4.22163963	21.6722	-2.029784
	0.0350000101	-18.0698975	-2.26317699	-4.45503262	21.67225	-2.26317699
	0.0350500201	-20.3739746	-2.4570268	-4.64888243	21.6723	-2.4570268
	0.0351000001	-22.4644287	-2.6096128	-4.80146843	21.67235	-2.6096128
	0.0351500101	-24.5548828	-2.71958063	-4.91143625	21.6724	-2.71958063
	0.0352000201	-26.1723145	-2.78595419	-4.97780982	21.67245	-2.78595419
	0.0352500001	-27.3777588	-2.80814437	-5	21.6725	-2.80814437
	0.0353000101	-28.2780273	-2.78595419	-4.97780982	21.67255	-2.78595419
	0.0353500201	-28.8426025	-2.71958063	-4.91143625	21.6726	-2.71958063
	0.0354000001	-29.1172607	-2.6096128	-4.80146843	21.67265	-2.6096128
	0.0354500101	-28.9341553	-2.4570268	-4.64888243	21.6727	-2.4570268
	0.0355000201	-28.5526855	-2.26317699	-4.45503262	21.67275	-2.26317699
	0.0355500001	-27.6981934	-2.029784	-4.22163963	21.6728	-2.029784
	0.0356000101	-26.1875732	-1.75891943	-3.95077506	21.67285	-1.75891943
	0.0356500201	-24.7074707	-1.45298751	-3.64484314	21.6729	-1.45298751
	0.0357000001	-22.9984863	-1.1147037	-3.30655933	21.67295	-1.1147037
	0.0357500101	-20.9538086	-0.747070633	-2.93892626	21.673	-0.747070633
	0.0358000201	-17.9173096	-0.35335145	-2.54520708	21.67305	-0.35335145
	0.0358500001	-15.3385742	0.0629591707	-2.12889646	21.6731	0.0629591707
	0.0359000101	-12.5462158	0.498166027	-1.6936896	21.67315	0.498166027
	0.0359500201	-9.66230469	0.948406193	-1.24344944	21.6732	0.948406193
	0.0360000001	-5.72553711	1.4096833	-0.782172325	21.67325	1.4096833
	0.0360500101	-2.3838623	1.87790303	-0.313952598	21.6733	1.87790303
	0.0361000201	1.07988281	2.34890942	0.157053795	21.67335	2.34890942
	0.0361500001	4.48259277	2.8185218	0.626666168	21.6734	2.8185218
	0.0362000101	8.60246582	3.28257184	1.09071621	21.67345	3.28257184
	0.0362500201	12.5544922	3.7369406	1.54508497	21.6735	3.7369406
	0.0363000001	16.1403076	4.17759508	1.98573945	21.67355	4.17759508
	0.0363500101	19.3599121	4.600624	2.40876837	21.6736	4.600624
	0.0364000201	22.9762451	5.00227252	2.81041689	21.67365	5.00227252
	0.0364500001	27.0656006	5.37897558	3.18711995	21.6737	5.37897558
	0.0365000101	30.2699463	5.72738953	3.53553391	21.67375	5.72738953
	0.0365500201	33.1691162	6.04442184	3.85256621	21.6738	6.04442184
	0.0366000001	36.0377686	6.3272585	4.13540287	21.67385	6.3272585
	0.0366500101	39.3641846	6.57338903	4.3815334	21.6739	6.57338903
	0.0367000201	41.7445557	6.78062876	4.58877313	21.67395	6.78062876
	0.0367500001	43.8502686	6.94713821	4.75528258	21.674	6.94713821
	0.0368000101	45.7270996	7.07143944	4.87958381	21.67405	7.07143944
	0.0368500201	47.726001	7.15242914	4.96057351	21.6741	7.15242914
	0.0369000001	48.9619629	7.18938843	4.9975328	21.67415	7.18938843
	0.0369500101	49.969043	7.18198927	4.99013364	21.6742	7.18198927
	0.0370000201	50.5641357	7.13029733	4.9384417	21.67425	7.13029733
	0.0370500001	51.0066406	7.03477143	4.84291581	21.6743	7.03477143
	0.0371000101	50.8998291	6.89625947	4.70440384	21.67435	6.89625947
	0.0371500201	50.3962891	6.71599089	4.52413526	21.6744	6.71599089
	0.0372000001	49.9232666	6.49556576	4.30371014	21.67445	6.49556576
	0.0372500101	48.7330811	6.2369406	4.04508497	21.6745	6.2369406
	0.0373000201	47.1766846	5.94241098	3.75055535	21.67455	5.94241098
	0.0373500001	45.5287354	5.61459116	3.42273553	21.6746	5.61459116
	0.0374000101	43.4993164	5.2563909	3.06453527	21.67465	5.2563909
	0.0374500201	41.4088623	4.8709896	2.67913397	21.6747	4.8709896
	0.0375000001	38.173999	4.46180813	2.2699525	21.67475	4.46180813
	0.0375500101	35.3968994	4.03247839	1.84062276	21.6748	4.03247839
	0.0376000201	32.6197998	3.58681116	1.39495553	21.67485	3.58681116
	0.0376500001	29.4307129	3.1287622	0.936906573	21.6749	3.1287622
	0.0377000101	25.371875	2.6623972	0.470541567	21.67495	2.6623972
	0.0377500201	22.1370117	2.19185563	1.49087784e-011	21.675	2.19185563
	0.0378000001	18.6274902	1.72131406	-0.470541567	21.67505	1.72131406
	0.0378500101	15.2705566	1.25494906	-0.936906573	21.6751	1.25494906
	0.0379000201	10.8149902	0.796900098	-1.39495553	21.67515	0.796900098
	0.0379500001	7.21391602	0.351232865	-1.84062276	21.6752	0.351232865
	0.0380000101	3.81120605	-0.0780968702	-2.2699525	21.67525	-0.0780968702
	0.0380500201	0.454272461	-0.487278346	-2.67913397	21.6753	-0.487278346
	0.0381000001	-3.74189453	-0.87267964	-3.06453527	21.67535	-0.87267964
	0.0381500101	-7.02253418	-1.2308799	-3.42273553	21.6754	-1.2308799
	0.0382000201	-10.1048096	-1.55869972	-3.75055535	21.67545	-1.55869972
	0.0382500001	-13.0039795	-1.85322934	-4.04508497	21.6755	-1.85322934
	0.0383000101	-16.0557373	-2.11185451	-4.30371014	21.67555	-2.11185451
	0.0383500201	-19.0159424	-2.33227963	-4.52413526	21.6756	-2.33227963
	0.0384000001	-21.1521729	-2.51254822	-4.70440384	21.67565	-2.51254822
	0.0384500101	-23.0900391	-2.65106018	-4.84291581	21.6757	-2.65106018
	0.0385000201	-24.8753174	-2.74658607	-4.9384417	21.67575	-2.74658607
	0.0385500001	-26.6605957	-2.79827801	-4.99013364	21.6758	-2.79827801
	0.0386000101	-27.8355225	-2.80567717	-4.9975328	21.67585	-2.80567717
	0.0386500201	-28.5679443	-2.76871788	-4.96057351	21.6759	-2.76871788
	0.0387000001	-28.9341553	-2.68772818	-4.87958381	21.67595	-2.68772818
	0.0387500101	-29.1477783	-2.56342695	-4.75528258	21.676	-2.56342695
	0.0388000201	-28.8731201	-2.3969175	-4.58877313	21.67605	-2.3969175
	0.0388500001	-28.1712158	-2.18967777	-4.3815334	21.6761	-2.18967777
	0.0389000101	-27.2556885	-1.94354724	-4.13540287	21.67615	-1.94354724
	0.0389500201	-25.7908447	-1.66071059	-3.85256621	21.6762	-1.66071059
	0.0390000001	-24.1734131	-1.34367828	-3.53553391	21.67625	-1.34367828
	0.0390500101	-22.2813232	-0.99526432	-3.18711995	21.6763	-0.99526432
	0.0391000201	-20.129834	-0.618561261	-2.81041689	21.67635	-0.618561261
	0.0391500001	-17.1543701	-0.216912742	-2.40876837	21.6764	-0.216912742
	0.0392000101	-14.3009766	0.206116175	-1.98573945	21.67645	0.206116175
	0.0392500201	-11.4933594	0.646770657	-1.54508497	21.6765	0.646770657
	0.0393000001	-8.36530762	1.10113942	-1.09071621	21.67655	1.10113942
	0.0393500101	-4.82526855	1.56518946	-0.626666168	21.6766	1.56518946
	0.0394000201	-1.01057129	2.03480183	-0.157053795	21.67665	2.03480183
	0.0394500001	2.37687988	2.50580823	0.313952598	21.6767	2.50580823
	0.0395000101	5.91691895	2.97402795	0.782172325	21.67675	2.97402795
	0.0395500201	9.31962891	3.43530506	1.24344944	21.6768	3.43530506
	0.0396000001	13.8057129	3.88554523	1.6936896	21.67685	3.88554523
	0.0396500101	17.2999756	4.32075209	2.12889646	21.6769	4.32075209
	0.0397000201	20.7637207	4.73706271	2.54520708	21.67695	4.73706271
	0.0397500001	24.1206543	5.13078189	2.93892626	21.677	5.13078189
	0.0398000101	28.3625977	5.49841496	3.30655933	21.67705	5.49841496
	0.0398500201	31.4601318	5.83669877	3.64484314	21.6771	5.83669877
	0.0399000001	34.2982666	6.14263069	3.95077506	21.67715	6.14263069
	0.0399500101	37.0448486	6.41349526	4.22163963	21.6772	6.41349526
	0.0400000201	40.4322998	6.64688825	4.45503262	21.67725	6.64688825
	0.0400500001	42.660083	6.84073806	4.64888243	21.6773	6.84073806
	0.0401000101	44.5979492	6.99332406	4.80146843	21.67735	6.99332406
	0.0401500201	46.4747803	7.10329188	4.91143625	21.6774	7.10329188
	0.0402000001	48.1379883	7.16966545	4.97780982	21.67745	7.16966545
	0.0402500101	49.312915	7.19185563	5	21.6775	7.19185563
	0.0403000201	50.3657715	7.16966545	4.97780982	21.67755	7.16966545
	0.0403500001	50.8387939	7.10329188	4.91143625	21.6776	7.10329188
	0.0404000101	50.976123	6.99332406	4.80146843	21.67765	6.99332406
	0.0404500201	50.8235352	6.84073806	4.64888243	21.6777	6.84073806
	0.0405000001	50.3199951	6.64688825	4.45503262	21.67775	6.64688825
	0.0405500101	49.5417969	6.41349526	4.22163963	21.6778	6.41349526
	0.0406000201	48.3821289	6.14263069	3.95077506	21.67785	6.14263069
	0.0406500001	46.4595215	5.83669877	3.64484314	21.6779	5.83669877
	0.0407000101	44.7810547	5.49841496	3.30655933	21.67795	5.49841496
	0.0407500201	42.660083	5.13078189	2.93892626	21.678	5.13078189
	0.0408000001	40.4017822	4.73706271	2.54520708	21.67805	4.73706271
	0.0408500101	37.1211426	4.32075209	2.12889646	21.6781	4.32075209
	0.0409000201	34.3593018	3.88554523	1.6936896	21.67815	3.88554523
	0.0409500001	31.4143555	3.43530506	1.24344944	21.6782	3.43530506
	0.0410000101	28.3320801	2.97402795	0.782172325	21.67825	2.97402795
	0.0410500201	24.2427246	2.50580823	0.313952598	21.6783	2.50580823
	0.0411000001	20.8552734	2.03480183	-0.157053795	21.67835	2.03480183
	0.0411500101	17.4525635	1.56518946	-0.626666168	21.6784	1.56518946
	0.0412000201	14.0651123	1.10113942	-1.09071621	21.67845	1.10113942
	0.0412500001	9.76213379	0.646770657	-1.54508497	21.6785	0.646770657
	0.0413000101	5.91691895	0.206116175	-1.98573945	21.67855	0.206116175
	0.0413500201	2.4989502	-0.216912742	-2.40876837	21.6786	-0.216912742
	0.0414000001	-0.857983398	-0.618561261	-2.81041689	21.67865	-0.618561261
	0.0414500101	-4.53535156	-0.99526432	-3.18711995	21.6787	-0.99526432
	0.0415000201	-8.28901367	-1.34367828	-3.53553391	21.67875	-1.34367828
	0.0415500001	-11.2644775	-1.66071059	-3.85256621	21.6788	-1.66071059
	0.0416000101	-13.980542	-1.94354724	-4.13540287	21.67885	-1.94354724
	0.0416500201	-16.803418	-2.18967777	-4.3815334	21.6789	-2.18967777
	0.0417000001	-19.7025879	-2.3969175	-4.58877313	21.67895	-2.3969175
	0.0417500101	-22.0219238	-2.56342695	-4.75528258	21.679	-2.56342695
	0.0418000201	-23.8224609	-2.68772818	-4.87958381	21.67905	-2.68772818
	0.0418500001	-25.3635986	-2.76871788	-4.96057351	21.6791	-2.76871788
	0.0419000101	-27.148877	-2.80567717	-4.9975328	21.67915	-2.80567717
	0.0419500201	-28.0186279	-2.79827801	-4.99013364	21.6792	-2.79827801
	0.0420000001	-28.7205322	-2.74658607	-4.9384417	21.67925	-2.74658607
	0.0420500101	-29.0409668	-2.65106018	-4.84291581	21.6793	-2.65106018
	0.0421000201	-28.9646729	-2.51254822	-4.70440384	21.67935	-2.51254822
	0.0421500001	-28.5832031	-2.33227963	-4.52413526	21.6794	-2.33227963
	0.0422000101	-27.8812988	-2.11185451	-4.30371014	21.67945	-2.11185451
	0.0422500201	-26.9352539	-1.85322934	-4.04508497	21.6795	-1.85322934
	0.0423000001	-25.1652344	-1.55869972	-3.75055535	21.67955	-1.55869972
	0.0423500101	-23.45625	-1.2308799	-3.42273553	21.6796	-1.2308799
	0.0424000201	-21.4878662	-0.87267964	-3.06453527	21.67965	-0.87267964
	0.0424500001	-19.1685303	-0.487278346	-2.67913397	21.6797	-0.487278346
	0.0425000101	-16.4524658	-0.0780968702	-2.2699525	21.67975	-0.0780968702
	0.0425500201	-13.1718262	0.351232865	-1.84062276	21.6798	0.351232865
	0.0426000001	-10.4099854	0.796900098	-1.39495553	21.67985	0.796900098
	0.0426500101	-7.31245117	1.25494906	-0.936906573	21.6799	1.25494906
	0.0427000201	-4.07758789	1.72131406	-0.470541567	21.67995	1.72131406
	0.0427500001	0.0880615234	2.19185563	-1.90495268e-011	21.68	2.19185563
	0.0428000101	3.59758301	2.6623972	0.470541567	21.68005	2.6623972
	0.0428500201	7.12236328	3.1287622	0.936906573	21.6801	3.1287622
	0.0429000001	10.6013672	3.58681116	1.39495553	21.68015	3.58681116
	0.0429500101	15.0874512	4.03247839	1.84062276	21.6802	4.03247839
	0.0430000201	18.5817139	4.46180813	2.2699525	21.68025	4.46180813
	0.0430500001	21.9386475	4.8709896	2.67913397	21.6803	4.8709896
	0.0431000101	25.2498047	5.2563909	3.06453527	21.68035	5.2563909
	0.0431500201	29.3391602	5.61459116	3.42273553	21.6804	5.61459116
	0.0432000001	32.4824707	5.94241098	3.75055535	21.68045	5.94241098
	0.0432500101	35.3358643	6.2369406	4.04508497	21.6805	6.2369406
	0.0433000201	38.0824463	6.49556576	4.30371014	21.68055	6.49556576
	0.0433500001	41.0731689	6.71599089	4.52413526	21.6806	6.71599089
	0.0434000101	43.4077637	6.89625947	4.70440384	21.68065	6.89625947
	0.0434500201	45.3914063	7.03477143	4.84291581	21.6807	7.03477143
	0.0435000001	46.9020264	7.13029733	4.9384417	21.68075	7.13029733
	0.0435500101	48.5041992	7.18198927	4.99013364	21.6808	7.18198927
	0.0436000201	49.7859375	7.18938843	4.9975328	21.68085	7.18938843
	0.0436500001	50.5031006	7.15242914	4.96057351	21.6809	7.15242914
	0.0437000101	50.8235352	7.07143944	4.87958381	21.68095	7.07143944
	0.0437500201	51.0676758	6.94713821	4.75528258	21.681	6.94713821
	0.0438000001	50.6709473	6.78062876	4.58877313	21.68105	6.78062876
	0.0438500101	50.1063721	6.57338903	4.3815334	21.6811	6.57338903
	0.0439000201	48.9772217	6.3272585	4.13540287	21.68115	6.3272585
	0.0439500001	47.9701416	6.04442184	3.85256621	21.6812	6.04442184
	0.0440000101	45.8644287	5.72738953	3.53553391	21.68125	5.72738953
	0.0440500201	43.9418213	5.37897558	3.18711995	21.6813	5.37897558
	0.0441000001	41.790332	5.00227252	2.81041689	21.68135	5.00227252
	0.0441500101	39.623584	4.600624	2.40876837	21.6814	4.600624
	0.0442000201	36.2056152	4.17759508	1.98573945	21.68145	4.17759508
	0.0442500001	33.3522217	3.7369406	1.54508497	21.6815	3.7369406
	0.0443000101	30.2241699	3.28257184	1.09071621	21.68155	3.28257184
	0.0443500201	27.1571533	2.8185218	0.626666168	21.6816	2.8185218
	0.0444000001	23.128833	2.34890942	0.157053795	21.68165	2.34890942
	0.0444500101	19.5582764	1.87790303	-0.313952598	21.6817	1.87790303
	0.0445000201	16.0945313	1.4096833	-0.782172325	21.68175	1.4096833
	0.0445500001	12.6307861	0.948406193	-1.24344944	21.6818	0.948406193
	0.0446000101	8.75505371	0.498166027	-1.6936896	21.68185	0.498166027
	0.0446500201	4.65043945	0.0629591707	-2.12889646	21.6819	0.0629591707
	0.0447000001	1.21721191	-0.35335145	-2.54520708	21.68195	-0.35335145
	0.0447500101	-2.12446289	-0.747070633	-2.93892626	21.682	-0.747070633
	0.0448000201	-5.49665527	-1.1147037	-3.30655933	21.68205	-1.1147037
	0.0448500001	-9.3723877	-1.45298751	-3.64484314	21.6821	-1.45298751
	0.0449000101	-12.2715576	-1.75891943	-3.95077506	21.68215	-1.75891943
	0.0449500201	-15.1096924	-2.029784	-4.22163963	21.6822	-2.029784
	0.0450000001	-17.596875	-2.26317699	-4.45503262	21.68225	-2.26317699
	0.0450500101	-20.5875977	-2.4570268	-4.64888243	21.6823	-2.4570268
	0.0451000201	-22.6475342	-2.6096128	-4.80146843	21.68235	-2.6096128
	0.0451500001	-24.5091064	-2.71958063	-4.91143625	21.6824	-2.71958063
	0.0452000101	-26.0197266	-2.78595419	-4.97780982	21.68245	-2.78595419
	0.0452500201	-27.4540527	-2.80814437	-5	21.6825	-2.80814437
	0.0453000001	-28.3390625	-2.78595419	-4.97780982	21.68255	-2.78595419
	0.0453500101	-28.7968262	-2.71958063	-4.91143625	21.6826	-2.71958063
	0.0454000201	-29.0714844	-2.6096128	-4.80146843	21.68265	-2.6096128
	0.0454500001	-28.8578613	-2.4570268	-4.64888243	21.6827	-2.4570268
	0.0455000101	-28.3390625	-2.26317699	-4.45503262	21.68275	-2.26317699
	0.0455500201	-27.576123	-2.029784	-4.22163963	21.6828	-2.029784
	0.0456000001	-26.4774902	-1.75891943	-3.95077506	21.68285	-1.75891943
	0.0456500101	-24.7990234	-1.45298751	-3.64484314	21.6829	-1.45298751
	0.0457000201	-22.6780518	-1.1147037	-3.30655933	21.68295	-1.1147037
	0.0457500001	-20.5418213	-0.747070633	-2.93892626	21.683	-0.747070633
	0.0458000101	-18.2835205	-0.35335145	-2.54520708	21.68305	-0.35335145
	0.0458500201	-15.7810791	0.0629591706	-2.12889646	21.6831	0.0629591706
	0.0459000001	-12.1800049	0.498166027	-1.6936896	21.68315	0.498166027
	0.0459500101	-9.2197998	0.948406193	-1.24344944	21.6832	0.948406193
	0.0460000201	-6.13752441	1.4096833	-0.782172325	21.68325	1.4096833
	0.0460500001	-2.90266113	1.87790303	-0.313952598	21.6833	1.87790303
	0.0461000101	1.38505859	2.34890942	0.157053795	21.68335	2.34890942
	0.0461500201	4.92509766	2.8185218	0.626666168	21.6834	2.8185218
	0.0462000001	8.44987793	3.28257184	1.09071621	21.68345	3.28257184
	0.0462500101	11.9441406	3.7369406	1.54508497	21.6835	3.7369406
	0.0463000201	16.4607422	4.17759508	1.98573945	21.68355	4.17759508
	0.0463500001	20.01604	4.600624	2.40876837	21.6836	4.600624
	0.0464000101	23.3729736	5.00227252	2.81041689	21.68365	5.00227252
	0.0464500201	26.5162842	5.37897558	3.18711995	21.6837	5.37897558
	0.0465000001	30.361499	5.72738953	3.53553391	21.68375	5.72738953
	0.0465500101	33.5200684	6.04442184	3.85256621	21.6838	6.04442184
	0.0466000201	36.3429443	6.3272585	4.13540287	21.68385	6.3272585
	0.0466500001	38.9064209	6.57338903	4.3815334	21.6839	6.57338903
	0.0467000101	41.6835205	6.78062876	4.58877313	21.68395	6.78062876
	0.0467500201	44.0791504	6.94713821	4.75528258	21.684	6.94713821
	0.0468000001	45.9407227	7.07143944	4.87958381	21.68405	7.07143944
	0.0468500101	47.6039307	7.15242914	4.96057351	21.6841	7.15242914
	0.0469000201	48.8856689	7.18938843	4.9975328	21.68415	7.18938843
	0.0469500001	50.1216309	7.18198927	4.99013364	21.6842	7.18198927
	0.0470000101	50.6251709	7.13029733	4.9384417	21.68425	7.13029733
	0.0470500201	50.9913818	7.03477143	4.84291581	21.6843	7.03477143
	0.0471000001	50.9303467	6.89625947	4.70440384	21.68435	6.89625947
	0.0471500101	50.4878418	6.71599089	4.52413526	21.6844	6.71599089
	0.0472000201	49.7706787	6.49556576	4.30371014	21.68445	6.49556576
	0.0472500001	48.6415283	6.2369406	4.04508497	21.6845	6.2369406
	0.0473000101	47.436084	5.94241098	3.75055535	21.68455	5.94241098
	0.0473500201	45.2083008	5.61459116	3.42273553	21.6846	5.61459116
	0.0474000001	43.3162109	5.2563909	3.06453527	21.68465	5.2563909
	0.0474500101	40.9816162	4.8709896	2.67913397	21.6847	4.8709896
	0.0475000201	38.6317627	4.46180813	2.2699525	21.68475	4.46180813
	0.0475500001	35.2290527	4.03247839	1.84062276	21.6848	4.03247839
	0.0476000101	32.2230713	3.58681116	1.39495553	21.68485	3.58681116
	0.0476500201	29.2170898	3.1287622	0.936906573	21.6849	3.1287622
	0.0477000001	26.1042969	2.6623972	0.470541567	21.68495	2.6623972
	0.0477500101	22.3506348	2.19185563	-1.31895129e-011	21.685	2.19185563
	0.0478000201	18.2917969	1.72131406	-0.470541567	21.68505	1.72131406
	0.0478500001	14.7212402	1.25494906	-0.936906573	21.6851	1.25494906
	0.0479000101	11.3032715	0.796900098	-1.39495553	21.68515	0.796900098
	0.0479500201	7.77849121	0.351232865	-1.84062276	21.6852	0.351232865
	0.0480000001	3.35344238	-0.0780968702	-2.2699525	21.68525	-0.0780968702
	0.0480500101	0.133837891	-0.487278346	-2.67913397	21.6853	-0.487278346
	0.0481000201	-3.26887207	-0.87267964	-3.06453527	21.68535	-0.87267964
	0.0481500001	-6.51899414	-1.2308799	-3.42273553	21.6854	-1.2308799
	0.0482000101	-10.4252441	-1.55869972	-3.75055535	21.68545	-1.55869972
	0.0482500201	-13.3549316	-1.85322934	-4.04508497	21.6855	-1.85322934
	0.0483000001	-15.9031494	-2.11185451	-4.30371014	21.68555	-2.11185451
	0.0483500101	-18.4513672	-2.33227963	-4.52413526	21.6856	-2.33227963
	0.0484000201	-21.289502	-2.51254822	-4.70440384	21.68565	-2.51254822
	0.0484500001	-23.2273682	-2.65106018	-4.84291581	21.6857	-2.65106018
	0.0485000101	-24.9973877	-2.74658607	-4.9384417	21.68575	-2.74658607
	0.0485500201	-26.4011963	-2.79827801	-4.99013364	21.6858	-2.79827801
	0.0486000001	-27.7897461	-2.80567717	-4.9975328	21.68585	-2.80567717
	0.0486500101	-28.6137207	-2.76871788	-4.96057351	21.6859	-2.76871788
	0.0487000201	-28.9799316	-2.68772818	-4.87958381	21.68595	-2.68772818
	0.0487500001	-29.0562256	-2.56342695	-4.75528258	21.686	-2.56342695
	0.0488000101	-28.7968262	-2.3969175	-4.58877313	21.68605	-2.3969175
	0.0488500201	-28.0644043	-2.18967777	-4.3815334	21.6861	-2.18967777
	0.0489000001	-27.148877	-1.94354724	-4.13540287	21.68615	-1.94354724
	0.0489500101	-25.8823975	-1.66071059	-3.85256621	21.6862	-1.66071059
	0.0490000201	-24.3107422	-1.34367828	-3.53553391	21.68625	-1.34367828
	0.0490500001	-21.9761475	-0.99526432	-3.18711995	21.6863	-0.99526432
	0.0491000101	-19.9162109	-0.618561261	-2.81041689	21.68635	-0.618561261
	0.0491500201	-17.4290283	-0.216912742	-2.40876837	21.6864	-0.216912742
	0.0492000001	-14.773999	0.206116175	-1.98573945	21.68645	0.206116175
	0.0492500101	-11.1424072	0.646770657	-1.54508497	21.6865	0.646770657
	0.0493000201	-7.99909668	1.10113942	-1.09071621	21.68655	1.10113942
	0.0493500001	-4.94733887	1.56518946	-0.626666168	21.6866	1.56518946
	0.0494000101	-1.52937012	2.03480183	-0.157053795	21.68665	2.03480183
	0.0494500201	2.72783203	2.50580823	0.313952598	21.6867	2.50580823
	0.0495000001	6.22209473	2.97402795	0.782172325	21.68675	2.97402795
	0.0495500101	9.79265137	3.43530506	1.24344944	21.6868	3.43530506
	0.0496000201	13.2258789	3.88554523	1.6936896	21.68685	3.88554523
	0.0496500001	17.5135986	4.32075209	2.12889646	21.6869	4.32075209
	0.0497000101	21.2672607	4.73706271	2.54520708	21.68695	4.73706271
	0.0497500201	24.5173828	5.13078189	2.93892626	21.687	5.13078189
	0.0498000001	27.7675049	5.49841496	3.30655933	21.68705	5.49841496
	0.0498500101	31.1854736	5.83669877	3.64484314	21.6871	5.83669877
	0.0499000201	34.63396	6.14263069	3.95077506	21.68715	6.14263069
	0.0499500001	37.4568359	6.41349526	4.22163963	21.6872	6.41349526
	0.0500000101	39.8677246	6.64688825	4.45503262	21.68725	6.64688825
	0.0500500201	42.3549072	6.84073806	4.64888243	21.6873	6.84073806
	0.0501000001	44.7963135	6.99332406	4.80146843	21.68735	6.99332406
	0.0501500101	46.6731445	7.10329188	4.91143625	21.6874	7.10329188
	0.0502000201	48.1227295	7.16966545	4.97780982	21.68745	7.16966545
	0.0502500001	49.3739502	7.19185563	5	21.6875	7.19185563
	0.0503000101	50.4420654	7.16966545	4.97780982	21.68755	7.16966545
	0.0503500201	50.8693115	7.10329188	4.91143625	21.6876	7.10329188
	0.0504000001	51.0676758	6.99332406	4.80146843	21.68765	6.99332406
	0.0504500101	51.0218994	6.84073806	4.64888243	21.6877	6.84073806
	0.0505000201	50.25896	6.64688825	4.45503262	21.68775	6.64688825
	0.0505500001	49.3586914	6.41349526	4.22163963	21.6878	6.41349526
	0.0506000101	48.2753174	6.14263069	3.95077506	21.68785	6.14263069
	0.0506500201	46.8257324	5.83669877	3.64484314	21.6879	5.83669877
	0.0507000001	44.7047607	5.49841496	3.30655933	21.68795	5.49841496
	0.0507500101	42.4922363	5.13078189	2.93892626	21.688	5.13078189
	0.0508000201	40.1881592	4.73706271	2.54520708	21.68805	4.73706271
	0.0508500001	37.7314941	4.32075209	2.12889646	21.6881	4.32075209
	0.0509000101	34.7560303	3.88554523	1.6936896	21.68815	3.88554523
	0.0509500201	31.1396973	3.43530506	1.24344944	21.6882	3.43530506
	0.0510000001	28.0269043	2.97402795	0.782172325	21.68825	2.97402795
	0.0510500101	24.7310059	2.50580823	0.313952598	21.6883	2.50580823
	0.0511000201	21.4351074	2.03480183	-0.157053795	21.68835	2.03480183
	0.0511500001	17.1473877	1.56518946	-0.626666168	21.6884	1.56518946
	0.0512000101	13.5463135	1.10113942	-1.09071621	21.68845	1.10113942
	0.0512500201	10.036792	0.646770657	-1.54508497	21.6885	0.646770657
	0.0513000001	6.52727051	0.206116175	-1.98573945	21.68855	0.206116175
	0.0513500101	2.08696289	-0.216912742	-2.40876837	21.6886	-0.216912742
	0.0514000201	-1.19367676	-0.618561261	-2.81041689	21.68865	-0.618561261
	0.0514500001	-4.52009277	-0.99526432	-3.18711995	21.6887	-0.99526432
	0.0515000101	-7.58710937	-1.34367828	-3.53553391	21.68875	-1.34367828
	0.0515500201	-11.4781006	-1.66071059	-3.85256621	21.6888	-1.66071059
	0.0516000001	-14.3620117	-1.94354724	-4.13540287	21.68885	-1.94354724
	0.0516500101	-16.8797119	-2.18967777	-4.3815334	21.6889	-2.18967777
	0.0517000201	-19.3974121	-2.3969175	-4.58877313	21.68895	-2.3969175
	0.0517500001	-21.9608887	-2.56342695	-4.75528258	21.689	-2.56342695
	0.0518000101	-24.1123779	-2.68772818	-4.87958381	21.68905	-2.68772818
	0.0518500201	-25.6382568	-2.76871788	-4.96057351	21.6891	-2.76871788
	0.0519000001	-26.8284424	-2.80567717	-4.9975328	21.68915	-2.80567717
	0.0519500101	-27.86604	-2.79827801	-4.99013364	21.6892	-2.79827801
	0.0520000201	-28.7968262	-2.74658607	-4.9384417	21.68925	-2.74658607
	0.0520500001	-29.0409668	-2.65106018	-4.84291581	21.6893	-2.65106018
	0.0521000101	-29.102002	-2.51254822	-4.70440384	21.68935	-2.51254822
	0.0521500201	-28.8273437	-2.33227963	-4.52413526	21.6894	-2.33227963
	0.0522000001	-27.8050049	-2.11185451	-4.30371014	21.68945	-2.11185451
	0.0522500101	-26.7979248	-1.85322934	-4.04508497	21.6895	-1.85322934
	0.0523000201	-25.4246338	-1.55869972	-3.75055535	21.68955	-1.55869972
	0.0523500001	-23.746167	-1.2308799	-3.42273553	21.6896	-1.2308799
	0.0524000101	-21.2589844	-0.87267964	-3.06453527	21.68965	-0.87267964
	0.0524500201	-18.9243896	-0.487278346	-2.67913397	21.6897	-0.487278346
	0.0525000001	-16.513501	-0.0780968702	-2.2699525	21.68975	-0.0780968702
	0.0525500101	-13.7669189	0.351232865	-1.84062276	21.6898	0.351232865
	0.0526000201	-10.0437744	0.796900098	-1.39495553	21.68985	0.796900098
	0.0526500001	-6.97675781	1.25494906	-0.936906573	21.6899	1.25494906
	0.0527000101	-3.77241211	1.72131406	-0.470541567	21.68995	1.72131406
	0.0527500201	-0.308666992	2.19185563	9.04876451e-012	21.69	2.19185563
	0.0528000001	3.62810059	2.6623972	0.470541567	21.69005	2.6623972
	0.0528500101	7.54960938	3.1287622	0.936906573	21.6901	3.1287622
	0.0529000201	11.0743896	3.58681116	1.39495553	21.69015	3.58681116
	0.0529500001	14.5686523	4.03247839	1.84062276	21.6902	4.03247839
	0.0530000101	18.2765381	4.46180813	2.2699525	21.69025	4.46180813
	0.0530500201	22.5337402	4.8709896	2.67913397	21.6903	4.8709896
	0.0531000001	25.7228271	5.2563909	3.06453527	21.69035	5.2563909
	0.0531500101	28.988208	5.61459116	3.42273553	21.6904	5.61459116
	0.0532000201	32.1620361	5.94241098	3.75055535	21.69045	5.94241098
	0.0532500001	35.7020752	6.2369406	4.04508497	21.6905	6.2369406
	0.0533000101	38.4333984	6.49556576	4.30371014	21.69055	6.49556576
	0.0533500201	40.8290283	6.71599089	4.52413526	21.6906	6.71599089
	0.0534000001	43.0110352	6.89625947	4.70440384	21.69065	6.89625947
	0.0534500101	45.4982178	7.03477143	4.84291581	21.6907	7.03477143
	0.0535000201	47.2682373	7.13029733	4.9384417	21.69075	7.13029733
	0.0535500001	48.6415283	7.18198927	4.99013364	21.6908	7.18198927
	0.0536000101	49.7401611	7.18938843	4.9975328	21.69085	7.18938843
	0.0536500201	50.7014648	7.15242914	4.96057351	21.6909	7.15242914
	0.0537000001	50.9150879	7.07143944	4.87958381	21.69095	7.07143944
	0.0537500101	51.0676758	6.94713821	4.75528258	21.691	6.94713821
	0.0538000201	50.9303467	6.78062876	4.58877313	21.69105	6.78062876
	0.0538500001	50.0911133	6.57338903	4.3815334	21.6911	6.57338903
	0.0539000101	49.099292	6.3272585	4.13540287	21.69115	6.3272585
	0.0539500201	47.7870361	6.04442184	3.85256621	21.6912	6.04442184
	0.0540000001	46.2611572	5.72738953	3.53553391	21.69125	5.72738953
	0.0540500101	44.3690674	5.37897558	3.18711995	21.6913	5.37897558
	0.0541000201	41.6530029	5.00227252	2.81041689	21.69135	5.00227252
	0.0541500001	39.2726318	4.600624	2.40876837	21.6914	4.600624
	0.0542000101	36.7244141	4.17759508	1.98573945	21.69145	4.17759508
	0.0542500201	33.8405029	3.7369406	1.54508497	21.6915	3.7369406
	0.0543000001	30.0868408	3.28257184	1.09071621	21.69155	3.28257184
	0.0543500101	26.8672363	2.8185218	0.626666168	21.6916	2.8185218
	0.0544000201	23.6934082	2.34890942	0.157053795	21.69165	2.34890942
	0.0544500001	20.1838867	1.87790303	-0.313952598	21.6917	1.87790303
	0.0545000101	15.8046143	1.4096833	-0.782172325	21.69175	1.4096833
	0.0545500201	12.1577637	0.948406193	-1.24344944	21.6918	0.948406193
	0.0546000001	8.81608887	0.498166027	-1.6936896	21.69185	0.498166027
	0.0546500101	5.36760254	0.0629591707	-2.12889646	21.6919	0.0629591707
	0.0547000201	1.01884766	-0.35335145	-2.54520708	21.69195	-0.35335145
	0.0547500001	-2.55170898	-0.747070633	-2.93892626	21.692	-0.747070633
	0.0548000101	-5.71027832	-1.1147037	-3.30655933	21.69205	-1.1147037
	0.0548500201	-8.83833008	-1.45298751	-3.64484314	21.6921	-1.45298751
	0.0549000001	-12.1952637	-1.75891943	-3.95077506	21.69215	-1.75891943
	0.0549500101	-15.3080566	-2.029784	-4.22163963	21.6922	-2.029784
	0.0550000201	-17.8410156	-2.26317699	-4.45503262	21.69225	-2.26317699
	0.0550500001	-20.1908691	-2.4570268	-4.64888243	21.6923	-2.4570268
	0.0551000101	-22.296582	-2.6096128	-4.80146843	21.69235	-2.6096128
	0.0551500201	-24.6616943	-2.71958063	-4.91143625	21.6924	-2.71958063
	0.0552000001	-26.2180908	-2.78595419	-4.97780982	21.69245	-2.78595419
	0.0552500101	-27.3625	-2.80814437	-5	21.6925	-2.80814437
	0.0553000201	-28.155957	-2.78595419	-4.97780982	21.69255	-2.78595419
	0.0553500001	-28.9494141	-2.71958063	-4.91143625	21.6926	-2.71958063
	0.0554000101	-29.025708	-2.6096128	-4.80146843	21.69265	-2.6096128
	0.0554500201	-29.025708	-2.4570268	-4.64888243	21.6927	-2.4570268
	0.0555000001	-28.5526855	-2.26317699	-4.45503262	21.69275	-2.26317699
	0.0555500101	-27.3472412	-2.029784	-4.22163963	21.6928	-2.029784
	0.0556000201	-26.1875732	-1.75891943	-3.95077506	21.69285	-1.75891943
	0.0556500001	-24.7837646	-1.45298751	-3.64484314	21.6929	-1.45298751
	0.0557000101	-23.0595215	-1.1147037	-3.30655933	21.69295	-1.1147037
	0.0557500201	-20.4502686	-0.747070633	-2.93892626	21.693	-0.747070633
	0.0558000001	-17.9783447	-0.35335145	-2.54520708	21.69305	-0.35335145
	0.0558500101	-15.3996094	0.0629591707	-2.12889646	21.6931	0.0629591707
	0.0559000201	-12.6530273	0.498166027	-1.6936896	21.69315	0.498166027
	0.0559500001	-9.2197998	0.948406193	-1.24344944	21.6932	0.948406193
	0.0560000101	-5.72553711	1.4096833	-0.782172325	21.69325	1.4096833
	0.0560500201	-2.27705078	1.87790303	-0.313952598	21.6933	1.87790303
	0.0561000001	0.942553711	2.34890942	0.157053795	21.69335	2.34890942
	0.0561500101	4.48259277	2.8185218	0.626666168	21.6934	2.8185218
	0.0562000201	8.93815918	3.28257184	1.09071621	21.69345	3.28257184
	0.0562500001	12.4171631	3.7369406	1.54508497	21.6935	3.7369406
	0.0563000101	15.8809082	4.17759508	1.98573945	21.69355	4.17759508
	0.0563500201	19.4209473	4.600624	2.40876837	21.6936	4.600624
	0.0564000001	23.7697021	5.00227252	2.81041689	21.69365	5.00227252
	0.0564500101	26.9130127	5.37897558	3.18711995	21.6937	5.37897558
	0.0565000201	30.071582	5.72738953	3.53553391	21.69375	5.72738953
	0.0565500001	33.1080811	6.04442184	3.85256621	21.6938	6.04442184
	0.0566000101	36.6481201	6.3272585	4.13540287	21.69385	6.3272585
	0.0566500201	39.3031494	6.57338903	4.3815334	21.6939	6.57338903
	0.0567000001	41.6377441	6.78062876	4.58877313	21.69395	6.78062876
	0.0567500101	43.7587158	6.94713821	4.75528258	21.694	6.94713821
	0.0568000201	46.0933105	7.07143944	4.87958381	21.69405	7.07143944
	0.0568500001	47.8175537	7.15242914	4.96057351	21.6941	7.15242914
	0.0569000101	49.0077393	7.18938843	4.9975328	21.69415	7.18938843
	0.0569500201	49.9995605	7.18198927	4.99013364	21.6942	7.18198927
	0.0570000001	50.8235352	7.13029733	4.9384417	21.69425	7.13029733
	0.0570500101	51.0676758	7.03477143	4.84291581	21.6943	7.03477143
	0.0571000201	51.0066406	6.89625947	4.70440384	21.69435	6.89625947
	0.0571500001	50.5793945	6.71599089	4.52413526	21.6944	6.71599089
	0.0572000101	49.8622314	6.49556576	4.30371014	21.69445	6.49556576
	0.0572500201	48.5652344	6.2369406	4.04508497	21.6945	6.2369406
	0.0573000001	47.3292725	5.94241098	3.75055535	21.69455	5.94241098
	0.0573500101	45.6202881	5.61459116	3.42273553	21.6946	5.61459116
	0.0574000201	43.743457	5.2563909	3.06453527	21.69465	5.2563909
	0.0574500001	40.7527344	4.8709896	2.67913397	21.6947	4.8709896
	0.0575000101	38.3876221	4.46180813	2.2699525	21.69475	4.46180813
	0.0575500201	35.6562988	4.03247839	1.84062276	21.6948	4.03247839
	0.0576000001	32.7876465	3.58681116	1.39495553	21.69485	3.58681116
	0.0576500101	28.9271729	3.1287622	0.936906573	21.6949	3.1287622
	0.0577000201	25.6160156	2.6623972	0.470541567	21.69495	2.6623972
	0.0577500001	22.3658936	2.19185563	-4.90801612e-012	21.695	2.19185563
	0.0578000101	19.00896	1.72131406	-0.470541567	21.69505	1.72131406
	0.0578500201	14.5991699	1.25494906	-0.936906573	21.6951	1.25494906
	0.0579000001	10.8912842	0.796900098	-1.39495553	21.69515	0.796900098
	0.0579500101	7.3817627	0.351232865	-1.84062276	21.6952	0.351232865
	0.0580000201	4.00957031	-0.0780968702	-2.2699525	21.69525	-0.0780968702
	0.0580500001	0.0422851563	-0.487278346	-2.67913397	21.6953	-0.487278346
	0.0581000101	-3.66560059	-0.87267964	-3.06453527	21.69535	-0.87267964
	0.0581500201	-6.77839355	-1.2308799	-3.42273553	21.6954	-1.2308799
	0.0582000001	-9.93696289	-1.55869972	-3.75055535	21.69545	-1.55869972
	0.0582500101	-12.897168	-1.85322934	-4.04508497	21.6955	-1.85322934
	0.0583000201	-16.2541016	-2.11185451	-4.30371014	21.69555	-2.11185451
	0.0583500001	-18.7412842	-2.33227963	-4.52413526	21.6956	-2.33227963
	0.0584000101	-20.9690674	-2.51254822	-4.70440384	21.69565	-2.51254822
	0.0584500201	-23.0290039	-2.65106018	-4.84291581	21.6957	-2.65106018
	0.0585000001	-25.2415283	-2.74658607	-4.9384417	21.69575	-2.74658607
	0.0585500101	-26.7063721	-2.79827801	-4.99013364	21.6958	-2.79827801
	0.0586000201	-27.7287109	-2.80567717	-4.9975328	21.69585	-2.80567717
	0.0586500001	-28.4000977	-2.76871788	-4.96057351	21.6959	-2.76871788
	0.0587000101	-29.025708	-2.68772818	-4.87958381	21.69595	-2.68772818
	0.0587500201	-29.0562256	-2.56342695	-4.75528258	21.696	-2.56342695
	0.0588000001	-28.8273437	-2.3969175	-4.58877313	21.69605	-2.3969175
	0.0588500101	-28.3085449	-2.18967777	-4.3815334	21.6961	-2.18967777
	0.0589000201	-27.0878418	-1.94354724	-4.13540287	21.69615	-1.94354724
	0.0589500001	-25.7755859	-1.66071059	-3.85256621	21.6962	-1.66071059
	0.0590000101	-24.2039307	-1.34367828	-3.53553391	21.69625	-1.34367828
	0.0590500201	-22.2813232	-0.99526432	-3.18711995	21.6963	-0.99526432
	0.0591000001	-19.7331055	-0.618561261	-2.81041689	21.69635	-0.618561261
	0.0591500101	-17.1238525	-0.216912742	-2.40876837	21.6964	-0.216912742
	0.0592000201	-14.4383057	0.206116175	-1.98573945	21.69645	0.206116175
	0.0592500001	-11.7069824	0.646770657	-1.54508497	21.6965	0.646770657
	0.0593000101	-8.50263672	1.10113942	-1.09071621	21.69655	1.10113942
	0.0593500201	-4.4895752	1.56518946	-0.626666168	21.6966	1.56518946
	0.0594000001	-1.17841797	2.03480183	-0.157053795	21.69665	2.03480183
	0.0594500101	2.23955078	2.50580823	0.313952598	21.6967	2.50580823
	0.0595000201	5.61174316	2.97402795	0.782172325	21.69675	2.97402795
	0.0595500001	10.0673096	3.43530506	1.24344944	21.6968	3.43530506
	0.0596000101	13.6226074	3.88554523	1.6936896	21.69685	3.88554523
	0.0596500201	17.1626465	4.32075209	2.12889646	21.6969	4.32075209
	0.0597000001	20.7332031	4.73706271	2.54520708	21.69695	4.73706271
	0.0597500101	24.9598877	5.13078189	2.93892626	21.697	5.13078189
	0.0598000201	28.1489746	5.49841496	3.30655933	21.69705	5.49841496
	0.0598500001	31.23125	5.83669877	3.64484314	21.6971	5.83669877
	0.0599000101	34.3135254	6.14263069	3.95077506	21.69715	6.14263069
	0.0599500201	37.6246826	6.41349526	4.22163963	21.6972	6.41349526
	0.0600000002	40.3254883	6.64688825	4.45503262	21.69725	6.64688825
	0.0600500102	42.5685303	6.84073806	4.64888243	21.6973	6.84073806
	0.0601000202	44.6284668	6.99332406	4.80146843	21.69735	6.99332406
	0.0601500002	46.566333	7.10329188	4.91143625	21.6974	7.10329188
	0.0602000102	48.3363525	7.16966545	4.97780982	21.69745	7.16966545
	0.0602500202	49.602832	7.19185563	5	21.6975	7.19185563
	0.0603000002	50.3199951	7.16966545	4.97780982	21.69755	7.16966545
	0.0603500102	50.8082764	7.10329188	4.91143625	21.6976	7.10329188
	0.0604000202	51.2355225	6.99332406	4.80146843	21.69765	6.99332406
	0.0604500002	50.9608643	6.84073806	4.64888243	21.6977	6.84073806
	0.0605000102	50.5183594	6.64688825	4.45503262	21.69775	6.64688825
	0.0605500202	49.5875732	6.41349526	4.22163963	21.6978	6.41349526
	0.0606000002	48.1685059	6.14263069	3.95077506	21.69785	6.14263069
	0.0606500102	46.7036621	5.83669877	3.64484314	21.6979	5.83669877
	0.0607000202	44.8268311	5.49841496	3.30655933	21.69795	5.49841496
	0.0607500002	42.8279297	5.13078189	2.93892626	21.698	5.13078189
	0.0608000102	40.0050537	4.73706271	2.54520708	21.69805	4.73706271
	0.0608500202	37.304248	4.32075209	2.12889646	21.6981	4.32075209
	0.0609000002	34.5729248	3.88554523	1.6936896	21.69815	3.88554523
	0.0609500102	31.8263428	3.43530506	1.24344944	21.6982	3.43530506
	0.0610000202	27.82854	2.97402795	0.782172325	21.69825	2.97402795
	0.0610500002	24.3495361	2.50580823	0.313952598	21.6983	2.50580823
	0.0611000102	21.0536377	2.03480183	-0.157053795	21.69835	2.03480183
	0.0611500202	17.7272217	1.56518946	-0.626666168	21.6984	1.56518946
	0.0612000002	13.5920898	1.10113942	-1.09071621	21.69845	1.10113942
	0.0612500102	9.53325195	0.646770657	-1.54508497	21.6985	0.646770657
	0.0613000202	6.1152832	0.206116175	-1.98573945	21.69855	0.206116175
	0.0613500002	2.72783203	-0.216912742	-2.40876837	21.6986	-0.216912742
	0.0614000102	-0.766430664	-0.618561261	-2.81041689	21.69865	-0.618561261
	0.0614500202	-4.96259766	-0.99526432	-3.18711995	21.6987	-0.99526432
	0.0615000002	-8.02961426	-1.34367828	-3.53553391	21.69875	-1.34367828
	0.0615500102	-10.9287842	-1.66071059	-3.85256621	21.6988	-1.66071059
	0.0616000202	-13.8889893	-1.94354724	-4.13540287	21.69885	-1.94354724
	0.0616500002	-17.1848877	-2.18967777	-4.3815334	21.6989	-2.18967777
	0.0617000102	-19.5957764	-2.3969175	-4.58877313	21.69895	-2.3969175
	0.0617500202	-21.6862305	-2.56342695	-4.75528258	21.699	-2.56342695
	0.0618000002	-23.7309082	-2.68772818	-4.87958381	21.69905	-2.68772818
	0.0618500102	-25.7603271	-2.76871788	-4.96057351	21.6991	-2.76871788
	0.0619000202	-27.0573242	-2.80567717	-4.9975328	21.69915	-2.80567717
	0.0619500002	-28.0033691	-2.79827801	-4.99013364	21.6992	-2.79827801
	0.0620000102	-28.6747559	-2.74658607	-4.9384417	21.69925	-2.74658607
	0.0620500202	-29.0409668	-2.65106018	-4.84291581	21.6993	-2.65106018
	0.0621000002	-29.0409668	-2.51254822	-4.70440384	21.69935	-2.51254822
	0.0621500102	-28.6747559	-2.33227963	-4.52413526	21.6994	-2.33227963
	0.0622000202	-27.8965576	-2.11185451	-4.30371014	21.69945	-2.11185451
	0.0622500002	-26.7063721	-1.85322934	-4.04508497	21.6995	-1.85322934
	0.0623000102	-25.3178223	-1.55869972	-3.75055535	21.69955	-1.55869972
	0.0623500202	-23.5325439	-1.2308799	-3.42273553	21.6996	-1.2308799
	0.0624000002	-21.5794189	-0.87267964	-3.06453527	21.69965	-0.87267964
	0.0624500102	-19.3668945	-0.487278346	-2.67913397	21.6997	-0.487278346
	0.0625000202	-16.14729	-0.0780968702	-2.2699525	21.69975	-0.0780968702
	0.0625500002	-13.400708	0.351232865	-1.84062276	21.6998	0.351232865
	0.0626000102	-10.4710205	0.796900098	-1.39495553	21.69985	0.796900098
	0.0626500202	-7.44978027	1.25494906	-0.936906573	21.6999	1.25494906
	0.0627000002	-3.29938965	1.72131406	-0.470541567	21.69995	1.72131406
	0.0627500102	-0.00349121094	2.19185563	-3.56125204e-011	21.7	2.19185563
	0.0628000202	3.42973633	2.6623972	0.470541567	21.70005	2.6623972
	0.0628500002	7.03081055	3.1287622	0.936906573	21.7001	3.1287622
	0.0629000102	11.410083	3.58681116	1.39495553	21.70015	3.58681116
	0.0629500202	15.026416	4.03247839	1.84062276	21.7002	4.03247839
	0.0630000002	18.4749023	4.46180813	2.2699525	21.70025	4.46180813
	0.0630500102	21.8470947	4.8709896	2.67913397	21.7003	4.8709896
	0.0631000202	26.0280029	5.2563909	3.06453527	21.70035	5.2563909
	0.0631500002	29.3696777	5.61459116	3.42273553	21.7004	5.61459116
	0.0632000102	32.2993652	5.94241098	3.75055535	21.70045	5.94241098
	0.0632500202	35.1832764	6.2369406	4.04508497	21.7005	6.2369406
	0.0633000002	38.3723633	6.49556576	4.30371014	21.70055	6.49556576
	0.0633500102	41.1647217	6.71599089	4.52413526	21.7006	6.71599089
	0.0634000202	43.3009521	6.89625947	4.70440384	21.70065	6.89625947
	0.0634500002	45.2388184	7.03477143	4.84291581	21.7007	7.03477143
	0.0635000102	46.9172852	7.13029733	4.9384417	21.70075	7.13029733
	0.0635500202	48.7330811	7.18198927	4.99013364	21.7008	7.18198927
	0.0636000002	49.7859375	7.18938843	4.9975328	21.70085	7.18938843
	0.0636500102	50.4878418	7.15242914	4.96057351	21.7009	7.15242914
	0.0637000202	50.8693115	7.07143944	4.87958381	21.70095	7.07143944
	0.0637500002	50.976123	6.94713821	4.75528258	21.701	6.94713821
	0.0638000102	50.7014648	6.78062876	4.58877313	21.70105	6.78062876
	0.0638500202	50.1368896	6.57338903	4.3815334	21.7011	6.57338903
	0.0639000002	49.2366211	6.3272585	4.13540287	21.70115	6.3272585
	0.0639500102	47.6039307	6.04442184	3.85256621	21.7012	6.04442184
	0.0640000202	46.0475342	5.72738953	3.53553391	21.70125	5.72738953
	0.0640500002	44.2012207	5.37897558	3.18711995	21.7013	5.37897558
	0.0641000102	41.9886963	5.00227252	2.81041689	21.70135	5.00227252
	0.0641500202	39.0895264	4.600624	2.40876837	21.7014	4.600624
	0.0642000002	36.4192383	4.17759508	1.98573945	21.70145	4.17759508
	0.0642500102	33.5353271	3.7369406	1.54508497	21.7015	3.7369406
	0.0643000202	30.6361572	3.28257184	1.09071621	21.70155	3.28257184
	0.0643500002	26.8977539	2.8185218	0.626666168	21.7016	2.8185218
	0.0644000102	23.2203857	2.34890942	0.157053795	21.70165	2.34890942
	0.0644500202	19.8787109	1.87790303	-0.313952598	21.7017	1.87790303
	0.0645000002	16.3691895	1.4096833	-0.782172325	21.70175	1.4096833
	0.0645500102	12.8901855	0.948406193	-1.24344944	21.7018	0.948406193
	0.0646000202	8.38884277	0.498166027	-1.6936896	21.70185	0.498166027
	0.0646500002	4.92509766	0.0629591707	-2.12889646	21.7019	0.0629591707
	0.0647000102	1.50712891	-0.35335145	-2.54520708	21.70195	-0.35335145
	0.0647500202	-1.86506348	-0.747070633	-2.93892626	21.702	-0.747070633
	0.0648000002	-5.96967773	-1.1147037	-3.30655933	21.70205	-1.1147037
	0.0648500102	-9.06721191	-1.45298751	-3.64484314	21.7021	-1.45298751
	0.0649000202	-12.0579346	-1.75891943	-3.95077506	21.70215	-1.75891943
	0.0649500002	-14.7892578	-2.029784	-4.22163963	21.7022	-2.029784
	0.0650000102	-18.100415	-2.26317699	-4.45503262	21.70225	-2.26317699
	0.0650500202	-20.5113037	-2.4570268	-4.64888243	21.7023	-2.4570268
	0.0651000002	-22.4796875	-2.6096128	-4.80146843	21.70235	-2.6096128
	0.0651500102	-24.249707	-2.71958063	-4.91143625	21.7024	-2.71958063
	0.0652000202	-26.3096436	-2.78595419	-4.97780982	21.70245	-2.78595419
	0.0652500002	-27.4387939	-2.80814437	-5	21.7025	-2.80814437
	0.0653000102	-28.2932861	-2.78595419	-4.97780982	21.70255	-2.78595419
	0.0653500202	-28.9188965	-2.71958063	-4.91143625	21.7026	-2.71958063
	0.0654000002	-29.1477783	-2.6096128	-4.80146843	21.70265	-2.6096128
	0.0654500102	-29.0409668	-2.4570268	-4.64888243	21.7027	-2.4570268
	0.0655000202	-28.3695801	-2.26317699	-4.45503262	21.70275	-2.26317699
	0.0655500002	-27.6218994	-2.029784	-4.22163963	21.7028	-2.029784
	0.0656000102	-26.492749	-1.75891943	-3.95077506	21.70285	-1.75891943
	0.0656500202	-24.6464355	-1.45298751	-3.64484314	21.7029	-1.45298751
	0.0657000002	-22.876416	-1.1147037	-3.30655933	21.70295	-1.1147037
	0.0657500102	-20.7707031	-0.747070633	-2.93892626	21.703	-0.747070633
	0.0658000202	-18.5276611	-0.35335145	-2.54520708	21.70305	-0.35335145
	0.0658500002	-15.1859863	0.0629591707	-2.12889646	21.7031	0.0629591707
	0.0659000102	-12.3783691	0.498166027	-1.6936896	21.70315	0.498166027
	0.0659500202	-9.41816406	0.948406193	-1.24344944	21.7032	0.948406193
	0.0660000002	-6.2901123	1.4096833	-0.782172325	21.70325	1.4096833
	0.0660500102	-2.18549805	1.87790303	-0.313952598	21.7033	1.87790303
	0.0661000202	1.24772949	2.34890942	0.157053795	21.70335	2.34890942
	0.0661500002	4.74199219	2.8185218	0.626666168	21.7034	2.8185218
	0.0662000102	8.12944336	3.28257184	1.09071621	21.70345	3.28257184
	0.0662500202	12.569751	3.7369406	1.54508497	21.7035	3.7369406
	0.0663000002	16.3386719	4.17759508	1.98573945	21.70355	4.17759508
	0.0663500102	19.7566406	4.600624	2.40876837	21.7036	4.600624
	0.0664000202	23.0830566	5.00227252	2.81041689	21.70365	5.00227252
	0.0664500002	26.8062012	5.37897558	3.18711995	21.7037	5.37897558
	0.0665000102	30.4225342	5.72738953	3.53553391	21.70375	5.72738953
	0.0665500202	33.474292	6.04442184	3.85256621	21.7038	6.04442184
	0.0666000002	36.2513916	6.3272585	4.13540287	21.70385	6.3272585
	0.0666500102	38.8911621	6.57338903	4.3815334	21.7039	6.57338903
	0.0667000202	41.9581787	6.78062876	4.58877313	21.70395	6.78062876
	0.0667500002	43.9723389	6.94713821	4.75528258	21.704	6.94713821
	0.0668000102	45.9102051	7.07143944	4.87958381	21.70405	7.07143944
	0.0668500202	47.4666016	7.15242914	4.96057351	21.7041	7.15242914
	0.0669000002	49.1603271	7.18938843	4.9975328	21.70415	7.18938843
	0.0669500102	50.1979248	7.18198927	4.99013364	21.7042	7.18198927
	0.0670000202	50.8387939	7.13029733	4.9384417	21.70425	7.13029733
	0.0670500002	51.0829346	7.03477143	4.84291581	21.7043	7.03477143
	0.0671000102	50.8540527	6.89625947	4.70440384	21.70435	6.89625947
	0.0671500202	50.4878418	6.71599089	4.52413526	21.7044	6.71599089
	0.0672000002	49.8774902	6.49556576	4.30371014	21.70445	6.49556576
	0.0672500102	48.8704102	6.2369406	4.04508497	21.7045	6.2369406
	0.0673000202	47.1919434	5.94241098	3.75055535	21.70455	5.94241098
	0.0673500002	45.3456299	5.61459116	3.42273553	21.7046	5.61459116
	0.0674000102	43.4840576	5.2563909	3.06453527	21.70465	5.2563909
	0.0674500202	41.210498	4.8709896	2.67913397	21.7047	4.8709896
	0.0675000002	38.4028809	4.46180813	2.2699525	21.70475	4.46180813
	0.0675500102	35.3053467	4.03247839	1.84062276	21.7048	4.03247839
	0.0676000202	32.2383301	3.58681116	1.39495553	21.70485	3.58681116
	0.0676500002	29.3239014	3.1287622	0.936906573	21.7049	3.1287622
	0.0677000102	26.0890381	2.6623972	0.470541567	21.70495	2.6623972
	0.0677500202	21.9386475	2.19185563	3.37348068e-012	21.705	2.19185563
	0.0678000002	18.429126	1.72131406	-0.470541567	21.70505	1.72131406
	0.0678500102	15.0111572	1.25494906	-0.936906573	21.7051	1.25494906
	0.0679000202	11.5626709	0.796900098	-1.39495553	21.70515	0.796900098
	0.0679500002	7.04606934	0.351232865	-1.84062276	21.7052	0.351232865
	0.0680000102	3.65861816	-0.0780968702	-2.2699525	21.70525	-0.0780968702
	0.0680500202	0.255908203	-0.487278346	-2.67913397	21.7053	-0.487278346
	0.0681000002	-3.0857666	-0.87267964	-3.06453527	21.70535	-0.87267964
	0.0681500102	-7.25141602	-1.2308799	-3.42273553	21.7054	-1.2308799
	0.0682000202	-10.364209	-1.55869972	-3.75055535	21.70545	-1.55869972
	0.0682500002	-13.1565674	-1.85322934	-4.04508497	21.7055	-1.85322934
	0.0683000102	-15.8115967	-2.11185451	-4.30371014	21.70555	-2.11185451
	0.0683500202	-19.0159424	-2.33227963	-4.52413526	21.7056	-2.33227963
	0.0684000002	-21.3047607	-2.51254822	-4.70440384	21.70565	-2.51254822
	0.0684500102	-23.1968506	-2.65106018	-4.84291581	21.7057	-2.65106018
	0.0685000202	-24.8905762	-2.74658607	-4.9384417	21.70575	-2.74658607
	0.0685500002	-26.5843018	-2.79827801	-4.99013364	21.7058	-2.79827801
	0.0686000102	-27.7897461	-2.80567717	-4.9975328	21.70585	-2.80567717
	0.0686500202	-28.5832031	-2.76871788	-4.96057351	21.7059	-2.76871788
	0.0687000002	-28.9341553	-2.68772818	-4.87958381	21.70595	-2.68772818
	0.0687500102	-29.1325195	-2.56342695	-4.75528258	21.706	-2.56342695
	0.0688000202	-28.6900146	-2.3969175	-4.58877313	21.70605	-2.3969175
	0.0688500002	-28.1864746	-2.18967777	-4.3815334	21.7061	-2.18967777
	0.0689000102	-27.2099121	-1.94354724	-4.13540287	21.70615	-1.94354724
	0.0689500202	-26.0349854	-1.66071059	-3.85256621	21.7062	-1.66071059
	0.0690000002	-24.0055664	-1.34367828	-3.53553391	21.70625	-1.34367828
	0.0690500102	-22.1287354	-0.99526432	-3.18711995	21.7063	-0.99526432
	0.0691000202	-19.9467285	-0.618561261	-2.81041689	21.70635	-0.618561261
	0.0691500002	-17.6579102	-0.216912742	-2.40876837	21.7064	-0.216912742
	0.0692000102	-14.194165	0.206116175	-1.98573945	21.70645	0.206116175
	0.0692500202	-11.3255127	0.646770657	-1.54508497	21.7065	0.646770657
	0.0693000002	-8.31953125	1.10113942	-1.09071621	21.70655	1.10113942
	0.0693500102	-5.16096191	1.56518946	-0.626666168	21.7066	1.56518946
	0.0694000202	-0.9953125	2.03480183	-0.157053795	21.70665	2.03480183
	0.0694500002	2.6362793	2.50580823	0.313952598	21.7067	2.50580823
	0.0695000102	6.02373047	2.97402795	0.782172325	21.70675	2.97402795
	0.0695500202	9.4722168	3.43530506	1.24344944	21.7068	3.43530506
	0.0696000002	13.4852783	3.88554523	1.6936896	21.70685	3.88554523
	0.0696500102	17.5441162	4.32075209	2.12889646	21.7069	4.32075209
	0.0697000202	21.0231201	4.73706271	2.54520708	21.70695	4.73706271
	0.0697500002	24.2579834	5.13078189	2.93892626	21.707	5.13078189
	0.0698000102	27.6454346	5.49841496	3.30655933	21.70705	5.49841496
	0.0698500202	31.5669434	5.83669877	3.64484314	21.7071	5.83669877
	0.0699000002	34.4813721	6.14263069	3.95077506	21.70715	6.14263069
	0.0699500102	37.2889893	6.41349526	4.22163963	21.7072	6.41349526
	0.0700000202	39.6846191	6.64688825	4.45503262	21.70725	6.64688825
	0.0700500002	42.6906006	6.84073806	4.64888243	21.7073	6.84073806
	0.0701000102	44.7657959	6.99332406	4.80146843	21.70735	6.99332406
	0.0701500202	46.566333	7.10329188	4.91143625	21.7074	7.10329188
	0.0702000002	48.0464355	7.16966545	4.97780982	21.70745	7.16966545
	0.0702500102	49.5417969	7.19185563	5	21.7075	7.19185563
	0.0703000202	50.4420654	7.16966545	4.97780982	21.70755	7.16966545
	0.0703500002	50.8540527	7.10329188	4.91143625	21.7076	7.10329188
	0.0704000102	51.052417	6.99332406	4.80146843	21.70765	6.99332406
	0.0704500202	50.8845703	6.84073806	4.64888243	21.7077	6.84073806
	0.0705000002	50.3199951	6.64688825	4.45503262	21.70775	6.64688825
	0.0705500102	49.4349854	6.41349526	4.22163963	21.7078	6.41349526
	0.0706000202	48.4889404	6.14263069	3.95077506	21.70785	6.14263069
	0.0706500002	46.7952148	5.83669877	3.64484314	21.7079	5.83669877
	0.0707000102	44.6589844	5.49841496	3.30655933	21.70795	5.49841496
	0.0707500202	42.6753418	5.13078189	2.93892626	21.708	5.13078189
	0.0708000002	40.4780762	4.73706271	2.54520708	21.70805	4.73706271
	0.0708500102	37.8077881	4.32075209	2.12889646	21.7081	4.32075209
	0.0709000202	34.1609375	3.88554523	1.6936896	21.70815	3.88554523
	0.0709500002	31.2770264	3.43530506	1.24344944	21.7082	3.43530506
	0.0710000102	28.118457	2.97402795	0.782172325	21.70825	2.97402795
	0.0710500202	24.868335	2.50580823	0.313952598	21.7083	2.50580823
	0.0711000002	20.6874268	2.03480183	-0.157053795	21.70835	2.03480183
	0.0711500102	17.1168701	1.56518946	-0.626666168	21.7084	1.56518946
	0.0712000202	13.7751953	1.10113942	-1.09071621	21.70845	1.10113942
	0.0712500002	10.2198975	0.646770657	-1.54508497	21.7085	0.646770657
	0.0713000102	5.79484863	0.206116175	-1.98573945	21.70855	0.206116175
	0.0713500202	2.36162109	-0.216912742	-2.40876837	21.7086	-0.216912742
	0.0714000002	-1.05634766	-0.618561261	-2.81041689	21.70865	-0.618561261
	0.0714500102	-4.30646973	-0.99526432	-3.18711995	21.7087	-0.99526432
	0.0715000202	-8.12116699	-1.34367828	-3.53553391	21.70875	-1.34367828
	0.0715500002	-11.2492187	-1.66071059	-3.85256621	21.7088	-1.66071059
	0.0716000102	-14.0720947	-1.94354724	-4.13540287	21.70885	-1.94354724
	0.0716500202	-16.6813477	-2.18967777	-4.3815334	21.7089	-2.18967777
	0.0717000002	-19.3821533	-2.3969175	-4.58877313	21.70895	-2.3969175
	0.0717500102	-22.0524414	-2.56342695	-4.75528258	21.709	-2.56342695
	0.0718000202	-23.8529785	-2.68772818	-4.87958381	21.70905	-2.68772818
	0.0718500002	-25.5314453	-2.76871788	-4.96057351	21.7091	-2.76871788
	0.0719000102	-26.8131836	-2.80567717	-4.9975328	21.70915	-2.80567717
	0.0719500202	-28.0491455	-2.79827801	-4.99013364	21.7092	-2.79827801
	0.0720000002	-28.6442383	-2.74658607	-4.9384417	21.70925	-2.74658607
	0.0720500102	-28.9951904	-2.65106018	-4.84291581	21.7093	-2.65106018
	0.0721000202	-28.9646729	-2.51254822	-4.70440384	21.70935	-2.51254822
	0.0721500002	-28.5832031	-2.33227963	-4.52413526	21.7094	-2.33227963
	0.0722000102	-27.9270752	-2.11185451	-4.30371014	21.70945	-2.11185451
	0.0722500202	-26.8131836	-1.85322934	-4.04508497	21.7095	-1.85322934
	0.0723000002	-25.4704102	-1.55869972	-3.75055535	21.70955	-1.55869972
	0.0723500102	-23.2884033	-1.2308799	-3.42273553	21.7096	-1.2308799
	0.0724000202	-21.2437256	-0.87267964	-3.06453527	21.70965	-0.87267964
	0.0724500002	-19.0006836	-0.487278346	-2.67913397	21.7097	-0.487278346
	0.0725000102	-16.5440186	-0.0780968702	-2.2699525	21.70975	-0.0780968702
	0.0725500202	-13.2481201	0.351232865	-1.84062276	21.7098	0.351232865
	0.0726000002	-10.1200684	0.796900098	-1.39495553	21.70985	0.796900098
	0.0726500102	-7.1293457	1.25494906	-0.936906573	21.7099	1.25494906
	0.0727000202	-3.87922363	1.72131406	-0.470541567	21.70995	1.72131406
	0.0727500002	-0.262890625	2.19185563	-7.51422907e-012	21.71	2.19185563
	0.0728000102	3.87224121	2.6623972	0.470541567	21.71005	2.6623972
	0.0728500202	7.3817627	3.1287622	0.936906573	21.7101	3.1287622
	0.0729000002	10.8607666	3.58681116	1.39495553	21.71015	3.58681116
	0.0729500102	14.3397705	4.03247839	1.84062276	21.7102	4.03247839
	0.0730000202	18.8868896	4.46180813	2.2699525	21.71025	4.46180813
	0.0730500002	22.2895996	4.8709896	2.67913397	21.7103	4.8709896
	0.0731000102	25.661792	5.2563909	3.06453527	21.71035	5.2563909
	0.0731500202	28.7440674	5.61459116	3.42273553	21.7104	5.61459116
	0.0732000002	32.7266113	5.94241098	3.75055535	21.71045	5.94241098
	0.0732500102	35.5494873	6.2369406	4.04508497	21.7105	6.2369406
	0.0733000202	38.1892578	6.49556576	4.30371014	21.71055	6.49556576
	0.0733500002	40.7679932	6.71599089	4.52413526	21.7106	6.71599089
	0.0734000102	43.4230225	6.89625947	4.70440384	21.71065	6.89625947
	0.0734500202	45.4371826	7.03477143	4.84291581	21.7107	7.03477143
	0.0735000002	47.1309082	7.13029733	4.9384417	21.71075	7.13029733
	0.0735500102	48.519458	7.18198927	4.99013364	21.7108	7.18198927
	0.0736000202	49.892749	7.18938843	4.9975328	21.71085	7.18938843
	0.0736500002	50.6862061	7.15242914	4.96057351	21.7109	7.15242914
	0.0737000102	51.0676758	7.07143944	4.87958381	21.71095	7.07143944
	0.0737500202	51.26604	6.94713821	4.75528258	21.711	6.94713821
	0.0738000002	50.9303467	6.78062876	4.58877313	21.71105	6.78062876
	0.0738500102	49.9385254	6.57338903	4.3815334	21.7111	6.57338903
	0.0739000202	49.099292	6.3272585	4.13540287	21.71115	6.3272585
	0.0739500002	47.9701416	6.04442184	3.85256621	21.7112	6.04442184
	0.0740000102	46.3832275	5.72738953	3.53553391	21.71125	5.72738953
	0.0740500202	43.8807861	5.37897558	3.18711995	21.7113	5.37897558
	0.0741000002	41.866626	5.00227252	2.81041689	21.71135	5.00227252
	0.0741500102	39.5778076	4.600624	2.40876837	21.7114	4.600624
	0.0742000202	36.9075195	4.17759508	1.98573945	21.71145	4.17759508
	0.0742500002	33.2759277	3.7369406	1.54508497	21.7115	3.7369406
	0.0743000102	30.2699463	3.28257184	1.09071621	21.71155	3.28257184
	0.0743500202	27.111377	2.8185218	0.626666168	21.7116	2.8185218
	0.0744000002	23.8459961	2.34890942	0.157053795	21.71165	2.34890942
	0.0744500102	19.4972412	1.87790303	-0.313952598	21.7117	1.87790303
	0.0745000202	16.10979	1.4096833	-0.782172325	21.71175	1.4096833
	0.0745500002	12.6155273	0.948406193	-1.24344944	21.7118	0.948406193
	0.0746000102	8.95341797	0.498166027	-1.6936896	21.71185	0.498166027
	0.0746500202	4.75725098	0.0629591707	-2.12889646	21.7119	0.0629591707
	0.0747000002	1.0951416	-0.35335145	-2.54520708	21.71195	-0.35335145
	0.0747500102	-2.26179199	-0.747070633	-2.93892626	21.712	-0.747070633
	0.0748000202	-5.45087891	-1.1147037	-3.30655933	21.71205	-1.1147037
	0.0748500002	-8.76203613	-1.45298751	-3.64484314	21.7121	-1.45298751
	0.0749000102	-12.3631104	-1.75891943	-3.95077506	21.71215	-1.75891943
	0.0749500202	-15.1249512	-2.029784	-4.22163963	21.7122	-2.029784
	0.0750000002	-17.7189453	-2.26317699	-4.45503262	21.71225	-2.26317699
	0.0750500102	-19.9772461	-2.4570268	-4.64888243	21.7123	-2.4570268
	0.0751000202	-22.6933105	-2.6096128	-4.80146843	21.71235	-2.6096128
	0.0751500002	-24.5243652	-2.71958063	-4.91143625	21.7124	-2.71958063
	0.0752000102	-26.0197266	-2.78595419	-4.97780982	21.71245	-2.78595419
	0.0752500202	-27.2709473	-2.80814437	-5	21.7125	-2.80814437
	0.0753000002	-28.3390625	-2.78595419	-4.97780982	21.71255	-2.78595419
	0.0753500102	-28.8883789	-2.71958063	-4.91143625	21.7126	-2.71958063
	0.0754000202	-29.0104492	-2.6096128	-4.80146843	21.71265	-2.6096128
	0.0754500002	-28.9646729	-2.4570268	-4.64888243	21.7127	-2.4570268
	0.0755000102	-28.2017334	-2.26317699	-4.45503262	21.71275	-2.26317699
	0.0755500202	-27.4387939	-2.029784	-4.22163963	21.7128	-2.029784
	0.0756000002	-26.3401611	-1.75891943	-3.95077506	21.71285	-1.75891943
	0.0756500102	-24.8905762	-1.45298751	-3.64484314	21.7129	-1.45298751
	0.0757000202	-22.7543457	-1.1147037	-3.30655933	21.71295	-1.1147037
	0.0757500002	-20.5265625	-0.747070633	-2.93892626	21.713	-0.747070633
	0.0758000102	-18.176709	-0.35335145	-2.54520708	21.71305	-0.35335145
	0.0758500202	-15.5827148	0.0629591707	-2.12889646	21.7131	0.0629591707
	0.0759000002	-12.5919922	0.498166027	-1.6936896	21.71315	0.498166027
	0.0759500102	-9.00617676	0.948406193	-1.24344944	21.7132	0.948406193
	0.0760000202	-5.92390137	1.4096833	-0.782172325	21.71325	1.4096833
	0.0760500002	-2.64326172	1.87790303	-0.313952598	21.7133	1.87790303
	0.0761000102	0.728930664	2.34890942	0.157053795	21.71335	2.34890942
	0.0761500202	5.18449707	2.8185218	0.626666168	21.7134	2.8185218
	0.0762000002	8.73979492	3.28257184	1.09071621	21.71345	3.28257184
	0.0762500102	12.1730225	3.7369406	1.54508497	21.7135	3.7369406
	0.0763000202	15.5909912	4.17759508	1.98573945	21.71355	4.17759508
	0.0763500002	20.1533691	4.600624	2.40876837	21.7136	4.600624
	0.0764000102	23.6171143	5.00227252	2.81041689	21.71365	5.00227252
	0.0764500202	26.745166	5.37897558	3.18711995	21.7137	5.37897558
	0.0765000002	30.0258057	5.72738953	3.53553391	21.71375	5.72738953
	0.0765500102	33.687915	6.04442184	3.85256621	21.7138	6.04442184
	0.0766000202	36.5718262	6.3272585	4.13540287	21.71385	6.3272585
	0.0766500002	39.1505615	6.57338903	4.3815334	21.7139	6.57338903
	0.0767000102	41.6377441	6.78062876	4.58877313	21.71395	6.78062876
	0.0767500202	44.2622559	6.94713821	4.75528258	21.714	6.94713821
	0.0768000002	46.276416	7.07143944	4.87958381	21.71405	7.07143944
	0.0768500102	47.7412598	7.15242914	4.96057351	21.7141	7.15242914
	0.0769000202	48.8704102	7.18938843	4.9975328	21.71415	7.18938843
	0.0769500002	49.9385254	7.18198927	4.99013364	21.7142	7.18198927
	0.0770000102	50.8235352	7.13029733	4.9384417	21.71425	7.13029733
	0.0770500202	51.0829346	7.03477143	4.84291581	21.7143	7.03477143
	0.0771000002	51.0676758	6.89625947	4.70440384	21.71435	6.89625947
	0.0771500102	50.7167236	6.71599089	4.52413526	21.7144	6.71599089
	0.0772000202	49.8011963	6.49556576	4.30371014	21.71445	6.49556576
	0.0772500002	48.7025635	6.2369406	4.04508497	21.7145	6.2369406
	0.0773000102	47.4666016	5.94241098	3.75055535	21.71455	5.94241098
	0.0773500202	45.7881348	5.61459116	3.42273553	21.7146	5.61459116
	0.0774000002	43.0873291	5.2563909	3.06453527	21.71465	5.2563909
	0.0774500102	40.9663574	4.8709896	2.67913397	21.7147	4.8709896
	0.0775000202	38.4486572	4.46180813	2.2699525	21.71475	4.46180813
	0.0775500002	35.9156982	4.03247839	1.84062276	21.7148	4.03247839
	0.0776000102	32.1315186	3.58681116	1.39495553	21.71485	3.58681116
	0.0776500202	29.0492432	3.1287622	0.936906573	21.7149	3.1287622
	0.0777000002	25.8448975	2.6623972	0.470541567	21.71495	2.6623972
	0.0777500102	22.5642578	2.19185563	1.16549775e-011	21.715	2.19185563
	0.0778000202	18.2917969	1.72131406	-0.470541567	21.71505	1.72131406
	0.0778500002	14.5839111	1.25494906	-0.936906573	21.7151	1.25494906
	0.0779000102	11.1812012	0.796900098	-1.39495553	21.71515	0.796900098
	0.0779500202	7.71745605	0.351232865	-1.84062276	21.7152	0.351232865
	0.0780000002	3.97905273	-0.0780968702	-2.2699525	21.71525	-0.0780968702
	0.0780500102	-0.0950439453	-0.487278346	-2.67913397	21.7153	-0.487278346
	0.0781000202	-3.52827148	-0.87267964	-3.06453527	21.71535	-0.87267964
	0.0781500002	-6.70209961	-1.2308799	-3.42273553	21.7154	-1.2308799
	0.0782000102	-9.72333984	-1.55869972	-3.75055535	21.71545	-1.55869972
	0.0782500202	-13.4922607	-1.85322934	-4.04508497	21.7155	-1.85322934
	0.0783000002	-16.0557373	-2.11185451	-4.30371014	21.71555	-2.11185451
	0.0783500102	-18.5886963	-2.33227963	-4.52413526	21.7156	-2.33227963
	0.0784000202	-20.8012207	-2.51254822	-4.70440384	21.71565	-2.51254822
	0.0784500002	-23.4257324	-2.65106018	-4.84291581	21.7157	-2.65106018
	0.0785000102	-25.0584229	-2.74658607	-4.9384417	21.71575	-2.74658607
	0.0785500202	-26.492749	-2.79827801	-4.99013364	21.7158	-2.79827801
	0.0786000002	-27.5608643	-2.80567717	-4.9975328	21.71585	-2.80567717
	0.0786500102	-28.6289795	-2.76871788	-4.96057351	21.7159	-2.76871788
	0.0787000202	-28.9494141	-2.68772818	-4.87958381	21.71595	-2.68772818
	0.0787500002	-29.025708	-2.56342695	-4.75528258	21.716	-2.56342695
	0.0788000102	-28.7205322	-2.3969175	-4.58877313	21.71605	-2.3969175
	0.0788500202	-28.0949219	-2.18967777	-4.3815334	21.7161	-2.18967777
	0.0789000002	-26.9810303	-1.94354724	-4.13540287	21.71615	-1.94354724
	0.0789500102	-25.7603271	-1.66071059	-3.85256621	21.7162	-1.66071059
	0.0790000202	-24.2039307	-1.34367828	-3.53553391	21.71625	-1.34367828
	0.0790500002	-22.2508057	-0.99526432	-3.18711995	21.7163	-0.99526432
	0.0791000102	-19.7025879	-0.618561261	-2.81041689	21.71635	-0.618561261
	0.0791500202	-17.2001465	-0.216912742	-2.40876837	21.7164	-0.216912742
	0.0792000002	-14.6977051	0.206116175	-1.98573945	21.71645	0.206116175
	0.0792500102	-11.7375	0.646770657	-1.54508497	21.7165	0.646770657
	0.0793000202	-7.98383789	1.10113942	-1.09071621	21.71655	1.10113942
	0.0793500002	-4.67268066	1.56518946	-0.626666168	21.7166	1.56518946
	0.0794000102	-1.36152344	2.03480183	-0.157053795	21.71665	2.03480183
	0.0794500202	1.91911621	2.50580823	0.313952598	21.7167	2.50580823
	0.0795000002	6.4052002	2.97402795	0.782172325	21.71675	2.97402795
	0.0795500102	10.036792	3.43530506	1.24344944	21.7168	3.43530506
	0.0796000202	13.5615723	3.88554523	1.6936896	21.71685	3.88554523
	0.0796500002	16.9642822	4.32075209	2.12889646	21.7169	4.32075209
	0.0797000102	21.3435547	4.73706271	2.54520708	21.71695	4.73706271
	0.0797500202	24.8835938	5.13078189	2.93892626	21.717	5.13078189
	0.0798000002	27.9658691	5.49841496	3.30655933	21.71705	5.49841496
	0.0798500102	31.0786621	5.83669877	3.64484314	21.7171	5.83669877
	0.0799000202	34.5729248	6.14263069	3.95077506	21.71715	6.14263069
	0.0799500002	37.5789063	6.41349526	4.22163963	21.7172	6.41349526
	0.0800000102	40.1881592	6.64688825	4.45503262	21.71725	6.64688825
	0.0800500202	42.4617188	6.84073806	4.64888243	21.7173	6.84073806
	0.0801000002	44.5979492	6.99332406	4.80146843	21.71735	6.99332406
	0.0801500102	46.6884033	7.10329188	4.91143625	21.7174	7.10329188
	0.0802000202	48.1074707	7.16966545	4.97780982	21.71745	7.16966545
	0.0802500002	49.4197266	7.19185563	5	21.7175	7.19185563
	0.0803000102	50.3047363	7.16966545	4.97780982	21.71755	7.16966545
	0.0803500202	50.9303467	7.10329188	4.91143625	21.7176	7.10329188
	0.0804000002	51.1439697	6.99332406	4.80146843	21.71765	6.99332406
	0.0804500102	50.9456055	6.84073806	4.64888243	21.7177	6.84073806
	0.0805000202	50.548877	6.64688825	4.45503262	21.71775	6.64688825
	0.0805500002	49.4044678	6.41349526	4.22163963	21.7178	6.41349526
	0.0806000102	48.2447998	6.14263069	3.95077506	21.71785	6.14263069
	0.0806500202	46.8104736	5.83669877	3.64484314	21.7179	5.83669877
	0.0807000002	45.1014893	5.49841496	3.30655933	21.71795	5.49841496
	0.0807500102	42.4769775	5.13078189	2.93892626	21.718	5.13078189
	0.0808000202	40.0966064	4.73706271	2.54520708	21.71805	4.73706271
	0.0808500002	37.6094238	4.32075209	2.12889646	21.7181	4.32075209
	0.0809000102	34.7407715	3.88554523	1.6936896	21.71815	3.88554523
	0.0809500202	31.3990967	3.43530506	1.24344944	21.7182	3.43530506
	0.0810000002	27.904834	2.97402795	0.782172325	21.71825	2.97402795
	0.0810500102	24.6852295	2.50580823	0.313952598	21.7183	2.50580823
	0.0811000202	21.3588135	2.03480183	-0.157053795	21.71835	2.03480183
	0.0811500002	17.7272217	1.56518946	-0.626666168	21.7184	1.56518946
	0.0812000102	13.4547607	1.10113942	-1.09071621	21.71845	1.10113942
	0.0812500202	10.0520508	0.646770657	-1.54508497	21.7185	0.646770657
	0.0813000002	6.46623535	0.206116175	-1.98573945	21.71855	0.206116175
	0.0813500102	2.84990234	-0.216912742	-2.40876837	21.7186	-0.216912742
	0.0814000202	-1.42255859	-0.618561261	-2.81041689	21.71865	-0.618561261
	0.0814500002	-4.71845703	-0.99526432	-3.18711995	21.7187	-0.99526432
	0.0815000102	-7.80073242	-1.34367828	-3.53553391	21.71875	-1.34367828
	0.0815500202	-10.7456787	-1.66071059	-3.85256621	21.7188	-1.66071059
	0.0816000002	-14.3772705	-1.94354724	-4.13540287	21.71885	-1.94354724
	0.0816500102	-17.0475586	-2.18967777	-4.3815334	21.7189	-2.18967777
	0.0817000202	-19.5042236	-2.3969175	-4.58877313	21.71895	-2.3969175
	0.0817500002	-21.6862305	-2.56342695	-4.75528258	21.719	-2.56342695
	0.0818000102	-23.8529785	-2.68772818	-4.87958381	21.71905	-2.68772818
	0.0818500202	-25.5924805	-2.76871788	-4.96057351	21.7191	-2.76871788
	0.0819000002	-26.9047363	-2.80567717	-4.9975328	21.71915	-2.80567717
	0.0819500102	-27.9575928	-2.79827801	-4.99013364	21.7192	-2.79827801
	0.0820000202	-28.7205322	-2.74658607	-4.9384417	21.71925	-2.74658607
	0.0820500002	-28.9951904	-2.65106018	-4.84291581	21.7193	-2.65106018
	0.0821000102	-28.9494141	-2.51254822	-4.70440384	21.71935	-2.51254822
	0.0821500202	-28.6594971	-2.33227963	-4.52413526	21.7194	-2.33227963
	0.0822000002	-27.9881104	-2.11185451	-4.30371014	21.71945	-2.11185451
	0.0822500102	-26.5995605	-1.85322934	-4.04508497	21.7195	-1.85322934
	0.0823000202	-25.2262695	-1.55869972	-3.75055535	21.71955	-1.55869972
	0.0823500002	-23.5325439	-1.2308799	-3.42273553	21.7196	-1.2308799
	0.0824000102	-21.5794189	-0.87267964	-3.06453527	21.71965	-0.87267964
	0.0824500202	-18.7870605	-0.487278346	-2.67913397	21.7197	-0.487278346
	0.0825000002	-16.2541016	-0.0780968702	-2.2699525	21.71975	-0.0780968702
	0.0825500102	-13.5532959	0.351232865	-1.84062276	21.7198	0.351232865
	0.0826000202	-10.6693848	0.796900098	-1.39495553	21.71985	0.796900098
	0.0826500002	-6.7173584	1.25494906	-0.936906573	21.7199	1.25494906
	0.0827000102	-3.43671875	1.72131406	-0.470541567	21.71995	1.72131406
	0.0827500202	-0.0797851562	2.19185563	2.05840622e-011	21.72	2.19185563
	0.0828000002	3.3229248	2.6623972	0.470541567	21.72005	2.6623972
	0.0828500102	7.74797363	3.1287622	0.936906573	21.7201	3.1287622
	0.0829000202	11.1659424	3.58681116	1.39495553	21.72015	3.58681116
	0.0829500002	14.8280518	4.03247839	1.84062276	21.7202	4.03247839
	0.0830000102	18.2917969	4.46180813	2.2699525	21.72025	4.46180813
	0.0830500202	22.2743408	4.8709896	2.67913397	21.7203	4.8709896
	0.0831000002	25.9059326	5.2563909	3.06453527	21.72035	5.2563909
	0.0831500102	29.1255371	5.61459116	3.42273553	21.7204	5.61459116
	0.0832000202	32.1467773	5.94241098	3.75055535	21.72045	5.94241098
	0.0832500002	35.3206055	6.2369406	4.04508497	21.7205	6.2369406
	0.0833000102	38.54021	6.49556576	4.30371014	21.72055	6.49556576
	0.0833500202	41.0273926	6.71599089	4.52413526	21.7206	6.71599089
	0.0834000002	43.1941406	6.89625947	4.70440384	21.72065	6.89625947
	0.0834500102	45.1625244	7.03477143	4.84291581	21.7207	7.03477143
	0.0835000202	47.436084	7.13029733	4.9384417	21.72075	7.13029733
	0.0835500002	48.9161865	7.18198927	4.99013364	21.7208	7.18198927
	0.0836000102	49.8622314	7.18938843	4.9975328	21.72085	7.18938843
	0.0836500202	50.6251709	7.15242914	4.96057351	21.7209	7.15242914
	0.0837000002	51.1439697	7.07143944	4.87958381	21.72095	7.07143944
	0.0837500102	51.1744873	6.94713821	4.75528258	21.721	6.94713821
	0.0838000202	50.8845703	6.78062876	4.58877313	21.72105	6.78062876
	0.0838500002	50.3047363	6.57338903	4.3815334	21.7211	6.57338903
	0.0839000102	49.099292	6.3272585	4.13540287	21.72115	6.3272585
	0.0839500202	47.8022949	6.04442184	3.85256621	21.7212	6.04442184
	0.0840000002	46.3069336	5.72738953	3.53553391	21.72125	5.72738953
	0.0840500102	44.3843262	5.37897558	3.18711995	21.7213	5.37897558
	0.0841000202	41.8361084	5.00227252	2.81041689	21.72135	5.00227252
	0.0841500002	39.2268555	4.600624	2.40876837	21.7214	4.600624
	0.0842000102	36.6938965	4.17759508	1.98573945	21.72145	4.17759508
	0.0842500202	33.7489502	3.7369406	1.54508497	21.7215	3.7369406
	0.0843000002	30.5903809	3.28257184	1.09071621	21.72155	3.28257184
	0.0843500102	26.6841309	2.8185218	0.626666168	21.7216	2.8185218
	0.0844000202	23.3119385	2.34890942	0.157053795	21.72165	2.34890942
	0.0844500002	20.0312988	1.87790303	-0.313952598	21.7217	1.87790303
	0.0845000102	16.5828125	1.4096833	-0.782172325	21.72175	1.4096833
	0.0845500202	12.20354	0.948406193	-1.24344944	21.7218	0.948406193
	0.0846000002	8.61772461	0.498166027	-1.6936896	21.72185	0.498166027
	0.0846500102	5.12346191	0.0629591707	-2.12889646	21.7219	0.0629591707
	0.0847000202	1.69023438	-0.35335145	-2.54520708	21.72195	-0.35335145
	0.0847500002	-2.52119141	-0.747070633	-2.93892626	21.722	-0.747070633
	0.0848000102	-5.77131348	-1.1147037	-3.30655933	21.72205	-1.1147037
	0.0848500202	-8.97565918	-1.45298751	-3.64484314	21.7221	-1.45298751
	0.0849000002	-11.8595703	-1.75891943	-3.95077506	21.72215	-1.75891943
	0.0849500102	-15.353833	-2.029784	-4.22163963	21.7222	-2.029784
	0.0850000202	-17.9630859	-2.26317699	-4.45503262	21.72225	-2.26317699
	0.0850500002	-20.3281982	-2.4570268	-4.64888243	21.7223	-2.4570268
	0.0851000102	-22.4491699	-2.6096128	-4.80146843	21.72235	-2.6096128
	0.0851500202	-24.4175537	-2.71958063	-4.91143625	21.7224	-2.71958063
	0.0852000002	-26.0349854	-2.78595419	-4.97780982	21.72245	-2.78595419
	0.0852500102	-27.3167236	-2.80814437	-5	21.7225	-2.80814437
	0.0853000202	-28.2932861	-2.78595419	-4.97780982	21.72255	-2.78595419
	0.0853500002	-28.8731201	-2.71958063	-4.91143625	21.7226	-2.71958063
	0.0854000102	-29.025708	-2.6096128	-4.80146843	21.72265	-2.6096128
	0.0854500202	-28.9646729	-2.4570268	-4.64888243	21.7227	-2.4570268
	0.0855000002	-28.4000977	-2.26317699	-4.45503262	21.72275	-2.26317699
	0.0855500102	-27.6066406	-2.029784	-4.22163963	21.7228	-2.029784
	0.0856000202	-26.1417969	-1.75891943	-3.95077506	21.72285	-1.75891943
	0.0856500002	-24.6311768	-1.45298751	-3.64484314	21.7229	-1.45298751
	0.0857000102	-22.9221924	-1.1147037	-3.30655933	21.72295	-1.1147037
	0.0857500202	-20.923291	-0.747070633	-2.93892626	21.723	-0.747070633
	0.0858000002	-17.7494629	-0.35335145	-2.54520708	21.72305	-0.35335145
	0.0858500102	-15.2927979	0.0629591707	-2.12889646	21.7231	0.0629591707
	0.0859000202	-12.530957	0.498166027	-1.6936896	21.72315	0.498166027
	0.0859500002	-9.55549316	0.948406193	-1.24344944	21.7232	0.948406193
	0.0860000102	-5.64924316	1.4096833	-0.782172325	21.72325	1.4096833
	0.0860500202	-2.20075684	1.87790303	-0.313952598	21.7233	1.87790303
	0.0861000002	1.03410645	2.34890942	0.157053795	21.72335	2.34890942
	0.0861500102	4.60466309	2.8185218	0.626666168	21.7234	2.8185218
	0.0862000202	8.70927734	3.28257184	1.09071621	21.72345	3.28257184
	0.0862500002	12.5850098	3.7369406	1.54508497	21.7235	3.7369406
	0.0863000102	16.1250488	4.17759508	1.98573945	21.72355	4.17759508
	0.0863500202	19.4972412	4.600624	2.40876837	21.7236	4.600624
	0.0864000002	23.0372803	5.00227252	2.81041689	21.72365	5.00227252
	0.0864500102	27.2334473	5.37897558	3.18711995	21.7237	5.37897558
	0.0865000202	30.3767578	5.72738953	3.53553391	21.72375	5.72738953
	0.0865500002	33.2301514	6.04442184	3.85256621	21.7238	6.04442184
	0.0866000102	36.2361328	6.3272585	4.13540287	21.72385	6.3272585
	0.0866500202	39.5625488	6.57338903	4.3815334	21.7239	6.57338903
	0.0867000002	41.8513672	6.78062876	4.58877313	21.72395	6.78062876
	0.0867500102	43.9875977	6.94713821	4.75528258	21.724	6.94713821
	0.0868000202	45.7881348	7.07143944	4.87958381	21.72405	7.07143944
	0.0868500002	47.8938477	7.15242914	4.96057351	21.7241	7.15242914
	0.0869000102	49.1755859	7.18938843	4.9975328	21.72415	7.18938843
	0.0869500202	50.0605957	7.18198927	4.99013364	21.7242	7.18198927
	0.0870000002	50.8235352	7.13029733	4.9384417	21.72425	7.13029733
	0.0870500102	51.0829346	7.03477143	4.84291581	21.7243	7.03477143
	0.0871000202	51.0066406	6.89625947	4.70440384	21.72435	6.89625947
	0.0871500002	50.6709473	6.71599089	4.52413526	21.7244	6.71599089
	0.0872000102	49.7401611	6.49556576	4.30371014	21.72445	6.49556576
	0.0872500202	48.7330811	6.2369406	4.04508497	21.7245	6.2369406
	0.0873000002	47.1766846	5.94241098	3.75055535	21.72455	5.94241098
	0.0873500102	45.3761475	5.61459116	3.42273553	21.7246	5.61459116
	0.0874000202	43.6366455	5.2563909	3.06453527	21.72465	5.2563909
	0.0874500002	41.3630859	4.8709896	2.67913397	21.7247	4.8709896
	0.0875000102	38.2045166	4.46180813	2.2699525	21.72475	4.46180813
	0.0875500202	35.4121582	4.03247839	1.84062276	21.7248	4.03247839
	0.0876000002	32.5892822	3.58681116	1.39495553	21.72485	3.58681116
	0.0876500102	29.6290771	3.1287622	0.936906573	21.7249	3.1287622
	0.0877000202	25.3413574	2.6623972	0.470541567	21.72495	2.6623972
	0.0877500002	22.1827881	2.19185563	-1.64433138e-011	21.725	2.19185563
	0.0878000102	18.7495605	1.72131406	-0.470541567	21.72505	1.72131406
	0.0878500202	15.3621094	1.25494906	-0.936906573	21.7251	1.25494906
	0.0879000002	10.7997314	0.796900098	-1.39495553	21.72515	0.796900098
	0.0879500102	7.29020996	0.351232865	-1.84062276	21.7252	0.351232865
	0.0880000202	3.8875	-0.0780968702	-2.2699525	21.72525	-0.0780968702
	0.0880500002	0.484790039	-0.487278346	-2.67913397	21.7253	-0.487278346
	0.0881000102	-3.74189453	-0.87267964	-3.06453527	21.72535	-0.87267964
	0.0881500202	-7.02253418	-1.2308799	-3.42273553	21.7254	-1.2308799
	0.0882000002	-10.1200684	-1.55869972	-3.75055535	21.72545	-1.55869972
	0.0882500102	-12.8513916	-1.85322934	-4.04508497	21.7255	-1.85322934
	0.0883000202	-16.1320312	-2.11185451	-4.30371014	21.72555	-2.11185451
	0.0883500002	-18.8480957	-2.33227963	-4.52413526	21.7256	-2.33227963
	0.0884000102	-21.1979492	-2.51254822	-4.70440384	21.72565	-2.51254822
	0.0884500202	-23.0290039	-2.65106018	-4.84291581	21.7257	-2.65106018
	0.0885000002	-24.8905762	-2.74658607	-4.9384417	21.72575	-2.74658607
	0.0885500102	-26.6605957	-2.79827801	-4.99013364	21.7258	-2.79827801
	0.0886000202	-27.652417	-2.80567717	-4.9975328	21.72585	-2.80567717
	0.0886500002	-28.4000977	-2.76871788	-4.96057351	21.7259	-2.76871788
	0.0887000102	-28.9341553	-2.68772818	-4.87958381	21.72595	-2.68772818
	0.0887500202	-29.0867432	-2.56342695	-4.75528258	21.726	-2.56342695
	0.0888000002	-28.8426025	-2.3969175	-4.58877313	21.72605	-2.3969175
	0.0888500102	-28.2627686	-2.18967777	-4.3815334	21.7261	-2.18967777
	0.0889000202	-27.2862061	-1.94354724	-4.13540287	21.72615	-1.94354724
	0.0889500002	-25.6077393	-1.66071059	-3.85256621	21.7262	-1.66071059
	0.0890000102	-24.0055664	-1.34367828	-3.53553391	21.72625	-1.34367828
	0.0890500202	-22.1287354	-0.99526432	-3.18711995	21.7263	-0.99526432
	0.0891000002	-20.0077637	-0.618561261	-2.81041689	21.72635	-0.618561261
	0.0891500102	-16.9560059	-0.216912742	-2.40876837	21.7264	-0.216912742
	0.0892000202	-14.1636475	0.206116175	-1.98573945	21.72645	0.206116175
	0.0892500002	-11.4323242	0.646770657	-1.54508497	21.7265	0.646770657
	0.0893000102	-8.3958252	1.10113942	-1.09071621	21.72655	1.10113942
	0.0893500202	-4.79475098	1.56518946	-0.626666168	21.7266	1.56518946
	0.0894000002	-1.05634766	2.03480183	-0.157053795	21.72665	2.03480183
	0.0894500102	2.42265625	2.50580823	0.313952598	21.7267	2.50580823
	0.0895000202	5.87114258	2.97402795	0.782172325	21.72675	2.97402795
	0.0895500002	9.36540527	3.43530506	1.24344944	21.7268	3.43530506
	0.0896000102	13.9277832	3.88554523	1.6936896	21.72685	3.88554523
	0.0896500202	17.4525635	4.32075209	2.12889646	21.7269	4.32075209
	0.0897000002	20.8705322	4.73706271	2.54520708	21.72695	4.73706271
	0.0897500102	24.1816895	5.13078189	2.93892626	21.727	5.13078189
	0.0898000202	28.408374	5.49841496	3.30655933	21.72705	5.49841496
	0.0898500002	31.3685791	5.83669877	3.64484314	21.7271	5.83669877
	0.0899000102	34.4355957	6.14263069	3.95077506	21.72715	6.14263069
	0.0899500202	37.1364014	6.41349526	4.22163963	21.7272	6.41349526
	0.0900000002	40.3407471	6.64688825	4.45503262	21.72725	6.64688825
	0.0900500102	42.6448242	6.84073806	4.64888243	21.7273	6.84073806
	0.0901000202	44.7810547	6.99332406	4.80146843	21.72735	6.99332406
	0.0901500002	46.5052979	7.10329188	4.91143625	21.7274	7.10329188
	0.0902000102	48.2753174	7.16966545	4.97780982	21.72745	7.16966545
	0.0902500202	49.3739502	7.19185563	5	21.7275	7.19185563
	0.0903000002	50.2894775	7.16966545	4.97780982	21.72755	7.16966545
	0.0903500102	50.8540527	7.10329188	4.91143625	21.7276	7.10329188
	0.0904000202	51.1287109	6.99332406	4.80146843	21.72765	6.99332406
	0.0904500002	50.9150879	6.84073806	4.64888243	21.7277	6.84073806
	0.0905000102	50.3199951	6.64688825	4.45503262	21.72775	6.64688825
	0.0905500202	49.7554199	6.41349526	4.22163963	21.7278	6.41349526
	0.0906000002	48.4279053	6.14263069	3.95077506	21.72785	6.14263069
	0.0906500102	46.642627	5.83669877	3.64484314	21.7279	5.83669877
	0.0907000202	44.8115723	5.49841496	3.30655933	21.72795	5.49841496
	0.0907500002	42.7668945	5.13078189	2.93892626	21.728	5.13078189
	0.0908000102	40.5238525	4.73706271	2.54520708	21.72805	4.73706271
	0.0908500202	37.2279541	4.32075209	2.12889646	21.7281	4.32075209
	0.0909000002	34.6034424	3.88554523	1.6936896	21.72815	3.88554523
	0.0909500102	31.6737549	3.43530506	1.24344944	21.7282	3.43530506
	0.0910000202	28.4388916	2.97402795	0.782172325	21.72825	2.97402795
	0.0910500002	24.3190186	2.50580823	0.313952598	21.7283	2.50580823
	0.0911000102	20.8705322	2.03480183	-0.157053795	21.72835	2.03480183
	0.0911500202	17.5441162	1.56518946	-0.626666168	21.7284	1.56518946
	0.0912000002	14.0956299	1.10113942	-1.09071621	21.72845	1.10113942
	0.0912500102	9.6095459	0.646770657	-1.54508497	21.7285	0.646770657
	0.0913000202	6.05424805	0.206116175	-1.98573945	21.72855	0.206116175
	0.0913500002	2.66679688	-0.216912742	-2.40876837	21.7286	-0.216912742
	0.0914000102	-0.873242187	-0.618561261	-2.81041689	21.72865	-0.618561261
	0.0914500202	-4.47431641	-0.99526432	-3.18711995	21.7287	-0.99526432
	0.0915000002	-8.21271973	-1.34367828	-3.53553391	21.72875	-1.34367828
	0.0915500102	-11.1271484	-1.66071059	-3.85256621	21.7288	-1.66071059
	0.0916000202	-13.9195068	-1.94354724	-4.13540287	21.72885	-1.94354724
	0.0916500002	-16.5745361	-2.18967777	-4.3815334	21.7289	-2.18967777
	0.0917000102	-19.6568115	-2.3969175	-4.58877313	21.72895	-2.3969175
	0.0917500202	-21.8083008	-2.56342695	-4.75528258	21.729	-2.56342695
	0.0918000002	-23.7003906	-2.68772818	-4.87958381	21.72905	-2.68772818
	0.0918500102	-25.3941162	-2.76871788	-4.96057351	21.7291	-2.76871788
	0.0919000202	-27.072583	-2.80567717	-4.9975328	21.72915	-2.80567717
	0.0919500002	-28.0186279	-2.79827801	-4.99013364	21.7292	-2.79827801
	0.0920000102	-28.7510498	-2.74658607	-4.9384417	21.72925	-2.74658607
	0.0920500202	-28.9951904	-2.65106018	-4.84291581	21.7293	-2.65106018
	0.0921000002	-28.9341553	-2.51254822	-4.70440384	21.72935	-2.51254822
	0.0921500102	-28.5679443	-2.33227963	-4.52413526	21.7294	-2.33227963
	0.0922000202	-27.9270752	-2.11185451	-4.30371014	21.72945	-2.11185451
	0.0922500002	-26.7979248	-1.85322934	-4.04508497	21.7295	-1.85322934
	0.0923000102	-25.2262695	-1.55869972	-3.75055535	21.72955	-1.55869972
	0.0923500202	-23.3494385	-1.2308799	-3.42273553	21.7296	-1.2308799
	0.0924000002	-21.3810547	-0.87267964	-3.06453527	21.72965	-0.87267964
	0.0924500102	-19.1837891	-0.487278346	-2.67913397	21.7297	-0.487278346
	0.0925000202	-16.4219482	-0.0780968702	-2.2699525	21.72975	-0.0780968702
	0.0925500002	-13.2023437	0.351232865	-1.84062276	21.7298	0.351232865
	0.0926000102	-10.3336914	0.796900098	-1.39495553	21.72985	0.796900098
	0.0926500202	-7.31245117	1.25494906	-0.936906573	21.7299	1.25494906
	0.0927000002	-4.16914062	1.72131406	-0.470541567	21.72995	1.72131406
	0.0927500102	0.255908203	2.19185563	-2.40772227e-011	21.73	2.19185563
	0.0928000202	3.71965332	2.6623972	0.470541567	21.73005	2.6623972
	0.0928500002	7.13762207	3.1287622	0.936906573	21.7301	3.1287622
	0.0929000102	10.6471436	3.58681116	1.39495553	21.73015	3.58681116
	0.0929500202	15.1942627	4.03247839	1.84062276	21.7302	4.03247839
	0.0930000002	18.6732666	4.46180813	2.2699525	21.73025	4.46180813
	0.0930500102	22.045459	4.8709896	2.67913397	21.7303	4.8709896
	0.0931000202	25.4481689	5.2563909	3.06453527	21.73035	5.2563909
	0.0931500002	29.3849365	5.61459116	3.42273553	21.7304	5.61459116
	0.0932000102	32.5740234	5.94241098	3.75055535	21.73045	5.94241098
	0.0932500202	35.4121582	6.2369406	4.04508497	21.7305	6.2369406
	0.0933000002	38.1282227	6.49556576	4.30371014	21.73055	6.49556576
	0.0933500102	41.2715332	6.71599089	4.52413526	21.7306	6.71599089
	0.0934000202	43.5145752	6.89625947	4.70440384	21.73065	6.89625947
	0.0934500002	45.4219238	7.03477143	4.84291581	21.7307	7.03477143
	0.0935000102	46.9783203	7.13029733	4.9384417	21.73075	7.13029733
	0.0935500202	48.6567871	7.18198927	4.99013364	21.7308	7.18198927
	0.0936000002	49.9080078	7.18938843	4.9975328	21.73085	7.18938843
	0.0936500102	50.548877	7.15242914	4.96057351	21.7309	7.15242914
	0.0937000202	50.8998291	7.07143944	4.87958381	21.73095	7.07143944
	0.0937500002	51.052417	6.94713821	4.75528258	21.731	6.94713821
	0.0938000102	50.7472412	6.78062876	4.58877313	21.73105	6.78062876
	0.0938500202	50.1368896	6.57338903	4.3815334	21.7311	6.57338903
	0.0939000002	49.2671387	6.3272585	4.13540287	21.73115	6.3272585
	0.0939500102	47.9701416	6.04442184	3.85256621	21.7312	6.04442184
	0.0940000202	45.986499	5.72738953	3.53553391	21.73125	5.72738953
	0.0940500002	44.0181152	5.37897558	3.18711995	21.7313	5.37897558
	0.0941000102	42.0649902	5.00227252	2.81041689	21.73135	5.00227252
	0.0941500202	39.623584	4.600624	2.40876837	21.7314	4.600624
	0.0942000002	36.297168	4.17759508	1.98573945	21.73145	4.17759508
	0.0942500102	33.3827393	3.7369406	1.54508497	21.7315	3.7369406
	0.0943000202	30.3767578	3.28257184	1.09071621	21.73155	3.28257184
	0.0943500002	27.2029297	2.8185218	0.626666168	21.7316	2.8185218
	0.0944000102	23.1593506	2.34890942	0.157053795	21.73165	2.34890942
	0.0944500202	19.4972412	1.87790303	-0.313952598	21.7317	1.87790303
	0.0945000002	16.10979	1.4096833	-0.782172325	21.73175	1.4096833
	0.0945500102	12.8138916	0.948406193	-1.24344944	21.7318	0.948406193
	0.0946000202	8.78557129	0.498166027	-1.6936896	21.73185	0.498166027
	0.0946500002	4.63518066	0.0629591707	-2.12889646	21.7319	0.0629591707
	0.0947000102	1.2324707	-0.35335145	-2.54520708	21.73195	-0.35335145
	0.0947500202	-2.09394531	-0.747070633	-2.93892626	21.732	-0.747070633
	0.0948000002	-5.34406738	-1.1147037	-3.30655933	21.73205	-1.1147037
	0.0948500102	-9.40290527	-1.45298751	-3.64484314	21.7321	-1.45298751
	0.0949000202	-12.2562988	-1.75891943	-3.95077506	21.73215	-1.75891943
	0.0949500002	-14.9265869	-2.029784	-4.22163963	21.7322	-2.029784
	0.0950000102	-17.5205811	-2.26317699	-4.45503262	21.73225	-2.26317699
	0.0950500202	-20.5113037	-2.4570268	-4.64888243	21.7323	-2.4570268
	0.0951000002	-22.6322754	-2.6096128	-4.80146843	21.73235	-2.6096128
	0.0951500102	-24.4175537	-2.71958063	-4.91143625	21.7324	-2.71958063
	0.0952000202	-25.9739502	-2.78595419	-4.97780982	21.73245	-2.78595419
	0.0952500002	-27.4387939	-2.80814437	-5	21.7325	-2.80814437
	0.0953000102	-28.3543213	-2.78595419	-4.97780982	21.73255	-2.78595419
	0.0953500202	-28.8883789	-2.71958063	-4.91143625	21.7326	-2.71958063
	0.0954000002	-29.0562256	-2.6096128	-4.80146843	21.73265	-2.6096128
	0.0954500102	-28.8426025	-2.4570268	-4.64888243	21.7327	-2.4570268
	0.0955000202	-28.4153564	-2.26317699	-4.45503262	21.73275	-2.26317699
	0.0955500002	-27.4693115	-2.029784	-4.22163963	21.7328	-2.029784
	0.0956000102	-26.3249023	-1.75891943	-3.95077506	21.73285	-1.75891943
	0.0956500202	-24.7990234	-1.45298751	-3.64484314	21.7329	-1.45298751
	0.0957000002	-22.7543457	-1.1147037	-3.30655933	21.73295	-1.1147037
	0.0957500102	-20.5418213	-0.747070633	-2.93892626	21.733	-0.747070633
	0.0958000202	-18.2835205	-0.35335145	-2.54520708	21.73305	-0.35335145
	0.0958500002	-15.7658203	0.0629591707	-2.12889646	21.7331	0.0629591707
	0.0959000102	-12.0579346	0.498166027	-1.6936896	21.73315	0.498166027
	0.0959500202	-9.15876465	0.948406193	-1.24344944	21.7332	0.948406193
	0.0960000002	-6.09174805	1.4096833	-0.782172325	21.73325	1.4096833
	0.0960500102	-2.87214355	1.87790303	-0.313952598	21.7333	1.87790303
	0.0961000202	1.61394043	2.34890942	0.157053795	21.73335	2.34890942
	0.0961500002	4.78776855	2.8185218	0.626666168	21.7334	2.8185218
	0.0962000102	8.48039551	3.28257184	1.09071621	21.73345	3.28257184
	0.0962500202	11.9593994	3.7369406	1.54508497	21.7335	3.7369406
	0.0963000002	16.4454834	4.17759508	1.98573945	21.73355	4.17759508
	0.0963500102	19.9550049	4.600624	2.40876837	21.7336	4.600624
	0.0964000202	23.3119385	5.00227252	2.81041689	21.73365	5.00227252
	0.0964500002	26.5925781	5.37897558	3.18711995	21.7337	5.37897558
	0.0965000102	30.5598633	5.72738953	3.53553391	21.73375	5.72738953
	0.0965500202	33.764209	6.04442184	3.85256621	21.7338	6.04442184
	0.0966000002	36.6176025	6.3272585	4.13540287	21.73385	6.3272585
	0.0966500102	39.0590088	6.57338903	4.3815334	21.7339	6.57338903
	0.0967000202	41.7292969	6.78062876	4.58877313	21.73395	6.78062876
	0.0967500002	44.1859619	6.94713821	4.75528258	21.734	6.94713821
	0.0968000102	46.0475342	7.07143944	4.87958381	21.73405	7.07143944
	0.0968500202	47.6344482	7.15242914	4.96057351	21.7341	7.15242914
	0.0969000002	49.022998	7.18938843	4.9975328	21.73415	7.18938843
	0.0969500102	50.2437012	7.18198927	4.99013364	21.7342	7.18198927
	0.0970000202	50.7472412	7.13029733	4.9384417	21.73425	7.13029733
	0.0970500002	51.1134521	7.03477143	4.84291581	21.7343	7.03477143
	0.0971000102	50.976123	6.89625947	4.70440384	21.73435	6.89625947
	0.0971500202	50.6251709	6.71599089	4.52413526	21.7344	6.71599089
	0.0972000002	49.9385254	6.49556576	4.30371014	21.73445	6.49556576
	0.0972500102	48.8398926	6.2369406	4.04508497	21.7345	6.2369406
	0.0973000202	47.4971191	5.94241098	3.75055535	21.73455	5.94241098
	0.0973500002	45.1625244	5.61459116	3.42273553	21.7346	5.61459116
	0.0974000102	43.3619873	5.2563909	3.06453527	21.73465	5.2563909
	0.0974500202	41.1036865	4.8709896	2.67913397	21.7347	4.8709896
	0.0975000002	38.6012451	4.46180813	2.2699525	21.73475	4.46180813
	0.0975500102	35.3968994	4.03247839	1.84062276	21.7348	4.03247839
	0.0976000202	32.2841064	3.58681116	1.39495553	21.73485	3.58681116
	0.0976500002	29.2323486	3.1287622	0.936906573	21.7349	3.1287622
	0.0977000102	26.0737793	2.6623972	0.470541567	21.73495	2.6623972
	0.0977500202	22.3658936	2.19185563	2.82179711e-011	21.735	2.19185563
	0.0978000002	18.352832	1.72131406	-0.470541567	21.73505	1.72131406
	0.0978500102	14.8280518	1.25494906	-0.936906573	21.7351	1.25494906
	0.0979000202	11.5168945	0.796900098	-1.39495553	21.73515	0.796900098
	0.0979500002	7.9310791	0.351232865	-1.84062276	21.7352	0.351232865
	0.0980000102	3.49077148	-0.0780968702	-2.2699525	21.73525	-0.0780968702
	0.0980500202	0.103320313	-0.487278346	-2.67913397	21.7353	-0.487278346
	0.0981000002	-3.28413086	-0.87267964	-3.06453527	21.73535	-0.87267964
	0.0981500102	-6.36640625	-1.2308799	-3.42273553	21.7354	-1.2308799
	0.0982000202	-10.364209	-1.55869972	-3.75055535	21.73545	-1.55869972
	0.0982500002	-13.187085	-1.85322934	-4.04508497	21.7355	-1.85322934
	0.0983000102	-15.8421143	-2.11185451	-4.30371014	21.73555	-2.11185451
	0.0983500202	-18.4971436	-2.33227963	-4.52413526	21.7356	-2.33227963
	0.0984000002	-21.4573486	-2.51254822	-4.70440384	21.73565	-2.51254822
	0.0984500102	-23.3494385	-2.65106018	-4.84291581	21.7357	-2.65106018
	0.0985000202	-25.0126465	-2.74658607	-4.9384417	21.73575	-2.74658607
	0.0985500002	-26.4317139	-2.79827801	-4.99013364	21.7358	-2.79827801
	0.0986000102	-27.7439697	-2.80567717	-4.9975328	21.73585	-2.80567717
	0.0986500202	-28.4916504	-2.76871788	-4.96057351	21.7359	-2.76871788
	0.0987000002	-28.9646729	-2.68772818	-4.87958381	21.73595	-2.68772818
	0.0987500102	-29.0409668	-2.56342695	-4.75528258	21.736	-2.56342695
	0.0988000202	-28.8426025	-2.3969175	-4.58877313	21.73605	-2.3969175
	0.0988500002	-28.1406982	-2.18967777	-4.3815334	21.7361	-2.18967777
	0.0989000102	-27.0573242	-1.94354724	-4.13540287	21.73615	-1.94354724
	0.0989500202	-25.7908447	-1.66071059	-3.85256621	21.7362	-1.66071059
	0.0990000002	-24.4175537	-1.34367828	-3.53553391	21.73625	-1.34367828
	0.0990500102	-21.8998535	-0.99526432	-3.18711995	21.7363	-0.99526432
	0.0991000202	-19.7788818	-0.618561261	-2.81041689	21.73635	-0.618561261
	0.0991500002	-17.2764404	-0.216912742	-2.40876837	21.7364	-0.216912742
	0.0992000102	-14.7892578	0.206116175	-1.98573945	21.73645	0.206116175
	0.0992500202	-11.1271484	0.646770657	-1.54508497	21.7365	0.646770657
	0.0993000002	-8.1059082	1.10113942	-1.09071621	21.73655	1.10113942
	0.0993500102	-4.97785645	1.56518946	-0.626666168	21.7366	1.56518946
	0.0994000202	-1.65144043	2.03480183	-0.157053795	21.73665	2.03480183
	0.0994500002	2.69731445	2.50580823	0.313952598	21.7367	2.50580823
	0.0995000102	6.17631836	2.97402795	0.782172325	21.73675	2.97402795
	0.0995500202	9.71635742	3.43530506	1.24344944	21.7368	3.43530506
	0.0996000002	13.2716553	3.88554523	1.6936896	21.73685	3.88554523
	0.0996500102	17.6356689	4.32075209	2.12889646	21.7369	4.32075209
	0.0997000202	21.2672607	4.73706271	2.54520708	21.73695	4.73706271
	0.0997500002	24.5173828	5.13078189	2.93892626	21.737	5.13078189
	0.0998000102	27.7827637	5.49841496	3.30655933	21.73705	5.49841496
	0.0998500202	31.1396973	5.83669877	3.64484314	21.7371	5.83669877
	0.0999000002	34.63396	6.14263069	3.95077506	21.73715	6.14263069
	0.0999500102	37.3652832	6.41349526	4.22163963	21.7372	6.41349526
[truncated: 198,001 more rows]
