# Supplementary material for: Piezoelectric micromanipulator dataset for hysteresis identification
Source: Data Brief. 2020 Jan 25;29:105175. doi: 10.1016/j.dib.2020.105175 (PMC6997478; doi:10.1016/j.dib.2020.105175)
Supplement: Multimedia component 1 [file mmc1.zip › data/hysteresis_v_150_1hz.csv]

	0	-1.6174316	0
	0.000200010001	-1.7242432	0
	0.000399990001	-1.6555786	0
	0.000600000002	-1.7547607	0
	0.000800010002	-1.701355	0
	0.000999990002	-1.701355	0
	0.0012	-1.7471313	0
	0.00140001	-1.6555786	0
	0.00159999	-1.6784668	0
	0.0018	-1.5945435	0
	0.00200001001	-1.7700195	0
	0.00219999001	-1.739502	0
	0.00240000001	-1.7547607	0
	0.00260001001	-1.6708374	0
	0.00279999001	-1.7166138	0
	0.00300000001	-1.6937256	0
	0.00320001001	-1.6708374	0
	0.00339999001	-1.6708374	0
	0.00360000001	-1.6708374	0
	0.00380001001	-1.8997192	0
	0.00399999001	-1.6479492	0
	0.00420000001	-1.739502	0
	0.00440001001	-1.663208	0
	0.00459999001	-1.663208	0
	0.00480000001	-1.7929077	0
	0.00500001001	-1.6555786	0
	0.00519999001	-1.6708374	0
	0.00540000001	-1.6860962	0
	0.00560001001	-1.6860962	0
	0.00579999001	-1.6479492	0
	0.00600000001	-1.7471313	0
	0.00620001002	-1.6860962	0
	0.00639999002	-1.7089844	0
	0.00660000002	-1.7318726	0
	0.00680001002	-1.7089844	0
	0.00699999002	-1.7089844	0
	0.00720000002	-1.6479492	0
	0.00740001002	-1.7318726	0
	0.00759999002	-1.6479492	0
	0.00780000002	-1.6708374	0
	0.00800001002	-1.6860962	0
	0.00819999002	-1.663208	0
	0.00840000002	-1.6555786	0
	0.00860001002	-1.6326904	0
	0.00879999002	-1.6708374	0
	0.00900000002	-1.7700195	0
	0.00920001002	-1.7089844	0
	0.00939999002	-1.7089844	0
	0.00960000002	-1.701355	0
	0.00980001002	-1.7852783	0
	0.00999999002	-1.701355	0
	0.0102	-1.6174316	0
	0.01040001	-1.7318726	0
	0.01059999	-1.7166138	0
	0.0108	-1.7166138	0
	0.01100001	-1.7089844	0
	0.01119999	-1.6708374	0
	0.0114	-1.7242432	0
	0.01160001	-1.7547607	0
	0.01179999	-1.6937256	0
	0.012	-1.739502	0
	0.01220001	-1.7242432	0
	0.01239999	-1.6937256	0
	0.0126	-1.701355	0
	0.01280001	-1.6479492	0
	0.01299999	-1.6784668	0
	0.0132	-1.625061	0
	0.01340001	-1.6708374	0
	0.01359999	-1.7089844	0
	0.0138	-1.6708374	0
	0.01400001	-1.701355	0
	0.01419999	-1.6708374	0
	0.0144	-1.739502	0
	0.01460001	-1.701355	0
	0.01479999	-1.6403198	0
	0.015	-1.6479492	0
	0.01520001	-1.625061	0
	0.01539999	-1.7089844	0
	0.0156	-1.701355	0
	0.01580001	-1.5487671	0
	0.01599999	-1.8081665	0
	0.0162	-1.6860962	0
	0.01640001	-1.6860962	0
	0.01659999	-1.7623901	0
	0.0168	-1.7089844	0
	0.01700001	-1.6708374	0
	0.01719999	-1.6860962	0
	0.0174	-1.6326904	0
	0.01760001	-1.701355	0
	0.01779999	-1.701355	0
	0.018	-1.663208	0
	0.01820001	-1.6403198	0
	0.01839999	-1.7318726	0
	0.0186	-1.6708374	0
	0.01880001	-1.6326904	0
	0.01899999	-1.5945435	0
	0.0192	-1.4953613	0
	0.01940001	-1.6860962	0
	0.01959999	-1.625061	0
	0.0198	-1.6174316	0
	0.0200000101	-1.6403198	0
	0.0201999901	-1.5335083	0
	0.0204000001	-1.7166138	0
	0.0206000101	-1.6479492	0
	0.0207999901	-1.6479492	0
	0.0210000001	-1.6479492	0
	0.0212000101	-1.7166138	0
	0.0213999901	-1.7318726	0
	0.0216000001	-1.6555786	0
	0.0218000101	-1.739502	0
	0.0219999901	-1.6708374	0
	0.0222000001	-1.6098022	0
	0.0224000101	-1.6326904	0
	0.0225999901	-1.6860962	0
	0.0228000001	-1.6098022	0
	0.0230000101	-1.6784668	0
	0.0231999901	-1.7089844	0
	0.0234000001	-1.663208	0
	0.0236000101	-1.7089844	0
	0.0237999901	-1.6326904	0
	0.0240000001	-1.663208	0
	0.0242000101	-1.6555786	0
	0.0243999901	-1.6708374	0
	0.0246000001	-1.6860962	0
	0.0248000101	-1.739502	0
	0.0249999901	-1.6860962	0
	0.0252000001	-1.6555786	0
	0.0254000101	-1.663208	0
	0.0255999901	-1.7471313	0
	0.0258000001	-1.7166138	0
	0.0260000101	-1.7700195	0
	0.0261999901	-1.6479492	0
	0.0264000001	-1.6784668	0
	0.0266000101	-1.7242432	0
	0.0267999901	-1.7089844	0
	0.0270000001	-1.6860962	0
	0.0272000101	-1.6784668	0
	0.0273999901	-1.663208	0
	0.0276000001	-1.6403198	0
	0.0278000101	-1.6403198	0
	0.0279999901	-1.7242432	0
	0.0282000001	-1.6860962	0
	0.0284000101	-1.6708374	0
	0.0285999901	-1.701355	0
	0.0288000001	-1.7623901	0
	0.0290000101	-1.6403198	0
	0.0291999901	-1.7318726	0
	0.0294000001	-1.7089844	0
	0.0296000101	-1.701355	0
	0.0297999901	-1.6860962	0
	0.0300000001	-1.663208	0
	0.0302000101	-1.6326904	0
	0.0303999901	-1.7318726	0
	0.0306000001	-1.5563965	0
	0.0308000101	-1.663208	0
	0.0309999901	-1.6937256	0
	0.0312000001	-1.6937256	0
	0.0314000101	-1.6021729	0
	0.0315999901	-1.6326904	0
	0.0318000001	-1.6784668	0
	0.0320000101	-1.7089844	0
	0.0321999901	-1.6784668	0
	0.0324000001	-1.6860962	0
	0.0326000101	-1.7929077	0
	0.0327999901	-1.5563965	0
	0.0330000001	-1.701355	0
	0.0332000101	-1.7547607	0
	0.0333999901	-1.7089844	0
	0.0336000001	-1.6555786	0
	0.0338000101	-1.6555786	0
	0.0339999901	-1.6555786	0
	0.0342000001	-1.6403198	0
	0.0344000101	-1.701355	0
	0.0345999901	-1.6555786	0
	0.0348000001	-1.6784668	0
	0.0350000101	-1.6021729	0
	0.0351999901	-1.6403198	0
	0.0354000001	-1.6479492	0
	0.0356000101	-1.7242432	0
	0.0357999901	-1.6860962	0
	0.0360000001	-1.7242432	0
	0.0362000101	-1.6326904	0
	0.0363999901	-1.7318726	0
	0.0366000001	-1.6860962	0
	0.0368000101	-1.7166138	0
	0.0369999901	-1.6860962	0
	0.0372000001	-1.6555786	0
	0.0374000101	-1.5563965	0
	0.0375999901	-1.6708374	0
	0.0378000001	-1.6555786	0
	0.0380000101	-1.625061	0
	0.0381999901	-1.6555786	0
	0.0384000001	-1.7318726	0
	0.0386000101	-1.5869141	0
	0.0387999901	-1.6860962	0
	0.0390000001	-1.6708374	0
	0.0392000101	-1.6326904	0
	0.0393999901	-1.6860962	0
	0.0396000001	-1.6784668	0
	0.0398000101	-1.6555786	0
	0.0399999901	-1.6708374	0
	0.0402000001	-1.7547607	0
	0.0404000101	-1.6860962	0
	0.0405999901	-1.6174316	0
	0.0408000001	-1.6784668	0
	0.0410000101	-1.5792847	0
	0.0411999901	-1.6479492	0
	0.0414000001	-1.6326904	0
	0.0416000101	-1.701355	0
	0.0417999901	-1.6708374	0
	0.0420000001	-1.6708374	0
	0.0422000101	-1.6403198	0
	0.0423999901	-1.701355	0
	0.0426000001	-1.6784668	0
	0.0428000101	-1.6326904	0
	0.0429999901	-1.6403198	0
	0.0432000001	-1.6555786	0
	0.0434000101	-1.6326904	0
	0.0435999901	-1.6479492	0
	0.0438000001	-1.6098022	0
	0.0440000101	-1.6708374	0
	0.0441999901	-1.6479492	0
	0.0444000001	-1.6098022	0
	0.0446000101	-1.5716553	0
	0.0447999901	-1.5563965	0
	0.0450000001	-1.6326904	0
	0.0452000101	-1.6784668	0
	0.0453999901	-1.625061	0
	0.0456000001	-1.5716553	0
	0.0458000101	-1.6479492	0
	0.0459999901	-1.6708374	0
	0.0462000001	-1.8005371	0
	0.0464000101	-1.6098022	0
	0.0465999901	-1.7089844	0
	0.0468000001	-1.6174316	0
	0.0470000101	-1.6708374	0
	0.0471999901	-1.6174316	0
	0.0474000001	-1.7166138	0
	0.0476000101	-1.6708374	0
	0.0477999901	-1.5869141	0
	0.0480000001	-1.6021729	0
	0.0482000101	-1.6098022	0
	0.0483999901	-1.5869141	0
	0.0486000001	-1.6021729	0
	0.0488000101	-1.625061	0
	0.0489999901	-1.5945435	0
	0.0492000001	-1.663208	0
	0.0494000101	-1.6479492	0
	0.0495999901	-1.6326904	0
	0.0498000001	-1.6555786	0
	0.0500000101	-1.6174316	0
	0.0501999901	-1.6326904	0
	0.0504000001	-1.6479492	0
	0.0506000101	-1.6403198	0
	0.0507999901	-1.6937256	0
	0.0510000001	-1.6784668	0
	0.0512000101	-1.7700195	0
	0.0513999901	-1.6403198	0
	0.0516000001	-1.6860962	0
	0.0518000101	-1.6784668	0
	0.0519999901	-1.7166138	0
	0.0522000001	-1.663208	0
	0.0524000101	-1.7318726	0
	0.0525999901	-1.7089844	0
	0.0528000001	-1.625061	0
	0.0530000101	-1.6403198	0
	0.0531999901	-1.6326904	0
	0.0534000001	-1.6784668	0
	0.0536000101	-1.7471313	0
	0.0537999901	-1.7852783	0
	0.0540000001	-1.6784668	0
	0.0542000101	-1.7089844	0
	0.0543999901	-1.6937256	0
	0.0546000001	-1.6860962	0
	0.0548000101	-1.701355	0
	0.0549999901	-1.6708374	0
	0.0552000001	-1.6403198	0
	0.0554000101	-1.6860962	0
	0.0555999901	-1.7242432	0
	0.0558000001	-1.7547607	0
	0.0560000101	-1.6479492	0
	0.0561999901	-1.7089844	0
	0.0564000001	-1.701355	0
	0.0566000101	-1.6098022	0
	0.0567999901	-1.6784668	0
	0.0570000001	-1.739502	0
	0.0572000101	-1.6937256	0
	0.0573999901	-1.7166138	0
	0.0576000001	-1.7089844	0
	0.0578000101	-1.6937256	0
	0.0579999901	-1.7166138	0
	0.0582000001	-1.6860962	0
	0.0584000101	-1.701355	0
	0.0585999901	-1.701355	0
	0.0588000001	-1.6784668	0
	0.0590000101	-1.6555786	0
	0.0591999901	-1.7242432	0
	0.0594000001	-1.7089844	0
	0.0596000101	-1.6555786	0
	0.0597999901	-1.6784668	0
	0.0600000002	-1.701355	0
	0.0602000102	-1.7547607	0
	0.0603999902	-1.6479492	0
	0.0606000002	-1.6937256	0
	0.0608000102	-1.6708374	0
	0.0609999902	-1.663208	0
	0.0612000002	-1.6708374	0
	0.0614000102	-1.6708374	0
	0.0615999902	-1.7471313	0
	0.0618000002	-1.7242432	0
	0.0620000102	-1.7089844	0
	0.0621999902	-1.6708374	0
	0.0624000002	-1.7242432	0
	0.0626000102	-1.7166138	0
	0.0627999902	-1.701355	0
	0.0630000002	-1.739502	0
	0.0632000102	-1.6937256	0
	0.0633999902	-1.701355	0
	0.0636000002	-1.6937256	0
	0.0638000102	-1.7166138	0
	0.0639999902	-1.7471313	0
	0.0642000002	-1.739502	0
	0.0644000102	-1.6479492	0
	0.0645999902	-1.6784668	0
	0.0648000002	-1.739502	0
	0.0650000102	-1.739502	0
	0.0651999902	-1.7166138	0
	0.0654000002	-1.739502	0
	0.0656000102	-1.7242432	0
	0.0657999902	-1.7318726	0
	0.0660000002	-1.739502	0
	0.0662000102	-1.7242432	0
	0.0663999902	-1.7166138	0
	0.0666000002	-1.739502	0
	0.0668000102	-1.7166138	0
	0.0669999902	-1.701355	0
	0.0672000002	-1.7089844	0
	0.0674000102	-1.7929077	0
	0.0675999902	-1.7318726	0
	0.0678000002	-1.7471313	0
	0.0680000102	-1.7242432	0
	0.0681999902	-1.6708374	0
	0.0684000002	-1.7166138	0
	0.0686000102	-1.7471313	0
	0.0687999902	-1.7089844	0
	0.0690000002	-1.7089844	0
	0.0692000102	-1.739502	0
	0.0693999902	-1.7089844	0
	0.0696000002	-1.7242432	0
	0.0698000102	-1.6784668	0
	0.0699999902	-1.7700195	0
	0.0702000002	-1.7623901	0
	0.0704000102	-1.7776489	0
	0.0705999902	-1.6860962	0
	0.0708000002	-1.7623901	0
	0.0710000102	-1.8081665	0
	0.0711999902	-1.701355	0
	0.0714000002	-1.7547607	0
	0.0716000102	-1.7318726	0
	0.0717999902	-1.7166138	0
	0.0720000002	-1.7623901	0
	0.0722000102	-1.7318726	0
	0.0723999902	-1.7700195	0
	0.0726000002	-1.701355	0
	0.0728000102	-1.8005371	0
	0.0729999902	-1.7089844	0
	0.0732000002	-1.7242432	0
	0.0734000102	-1.7929077	0
	0.0735999902	-1.7852783	0
	0.0738000002	-1.7089844	0
	0.0740000102	-1.7089844	0
	0.0741999902	-1.7242432	0
	0.0744000002	-1.6784668	0
	0.0746000102	-1.7089844	0
	0.0747999902	-1.7776489	0
	0.0750000002	-1.6784668	0
	0.0752000102	-1.7318726	0
	0.0753999902	-1.739502	0
	0.0756000002	-1.701355	0
	0.0758000102	-1.6784668	0
	0.0759999902	-1.701355	0
	0.0762000002	-1.701355	0
	0.0764000102	-1.7166138	0
	0.0765999902	-1.7242432	0
	0.0768000002	-1.6860962	0
	0.0770000102	-1.7318726	0
	0.0771999902	-1.6937256	0
	0.0774000002	-1.6403198	0
	0.0776000102	-1.701355	0
	0.0777999902	-1.7318726	0
	0.0780000002	-1.7700195	0
	0.0782000102	-1.7929077	0
	0.0783999902	-1.6784668	0
	0.0786000002	-1.8386841	0
	0.0788000102	-1.6555786	0
	0.0789999902	-1.7242432	0
	0.0792000002	-1.6784668	0
	0.0794000102	-1.6784668	0
	0.0795999902	-1.6479492	0
	0.0798000002	-1.701355	0
	0.0800000102	-1.7242432	0
	0.0801999902	-1.739502	0
	0.0804000002	-1.6555786	0
	0.0806000102	-1.6860962	0
	0.0807999902	-1.7776489	0
	0.0810000002	-1.7089844	0
	0.0812000102	-1.7776489	0
	0.0813999902	-1.7089844	0
	0.0816000002	-1.6784668	0
	0.0818000102	-1.739502	0
	0.0819999902	-1.7547607	0
	0.0822000002	-1.7700195	0
	0.0824000102	-1.7166138	0
	0.0825999902	-1.7242432	0
	0.0828000002	-1.7166138	0
	0.0830000102	-1.7242432	0
	0.0831999902	-1.6555786	0
	0.0834000002	-1.7547607	0
	0.0836000102	-1.701355	0
	0.0837999902	-1.6860962	0
	0.0840000002	-1.6784668	0
	0.0842000102	-1.7166138	0
	0.0843999902	-1.7700195	0
	0.0846000002	-1.6860962	0
	0.0848000102	-1.6708374	0
	0.0849999902	-1.6784668	0
	0.0852000002	-1.6860962	0
	0.0854000102	-1.663208	0
	0.0855999902	-1.7089844	0
	0.0858000002	-1.7929077	0
	0.0860000102	-1.7089844	0
	0.0861999902	-1.6860962	0
	0.0864000002	-1.701355	0
	0.0866000102	-1.7471313	0
	0.0867999902	-1.8081665	0
	0.0870000002	-1.6708374	0
	0.0872000102	-1.8081665	0
	0.0873999902	-1.7623901	0
	0.0876000002	-1.5945435	0
	0.0878000102	-1.701355	0
	0.0879999902	-1.8081665	0
	0.0882000002	-1.7623901	0
	0.0884000102	-1.739502	0
	0.0885999902	-1.6098022	0
	0.0888000002	-1.739502	0
	0.0890000102	-1.7166138	0
	0.0891999902	-1.7166138	0
	0.0894000002	-1.7089844	0
	0.0896000102	-1.663208	0
	0.0897999902	-1.7776489	0
	0.0900000002	-1.663208	0
	0.0902000102	-1.449585	0
	0.0903999902	-1.6860962	0
	0.0906000002	-1.7166138	0
	0.0908000102	-1.6708374	0
	0.0909999902	-1.739502	0
	0.0912000002	-1.6479492	0
	0.0914000102	-1.7776489	0
	0.0915999902	-1.6937256	0
	0.0918000002	-1.7776489	0
	0.0920000102	-1.6555786	0
	0.0921999902	-1.8005371	0
	0.0924000002	-1.663208	0
	0.0926000102	-1.8234253	0
	0.0927999902	-1.6174316	0
	0.0930000002	-1.7242432	0
	0.0932000102	-1.6174316	0
	0.0933999902	-1.7089844	0
	0.0936000002	-1.7089844	0
	0.0938000102	-1.6937256	0
	0.0939999902	-1.7166138	0
	0.0942000002	-1.7089844	0
	0.0944000102	-1.6860962	0
	0.0945999902	-1.6937256	0
	0.0948000002	-1.7166138	0
	0.0950000102	-1.6708374	0
	0.0951999902	-1.8234253	0
	0.0954000002	-1.7929077	0
	0.0956000102	-1.6708374	0
	0.0957999902	-1.7623901	0
	0.0960000002	-1.7776489	0
	0.0962000102	-1.701355	0
	0.0963999902	-1.6479492	0
	0.0966000002	-1.6937256	0
	0.0968000102	-1.6708374	0
	0.0969999902	-1.6937256	0
	0.0972000002	-1.6937256	0
	0.0974000102	-1.7089844	0
	0.0975999902	-1.701355	0
	0.0978000002	-1.7776489	0
	0.0980000102	-1.7166138	0
	0.0981999902	-1.739502	0
	0.0984000002	-1.6860962	0
	0.0986000102	-1.7089844	0
	0.0987999902	-1.6784668	0
	0.0990000002	-1.663208	0
	0.0992000102	-1.7547607	0
	0.0993999902	-1.739502	0
	0.0996000002	-1.7166138	0
	0.0998000102	-1.6403198	0
	0.0999999902	-1.8005371	0
	0.1002	-1.7166138	0
	0.10040001	-1.8005371	0
	0.10059999	-1.7700195	0
	0.1008	-1.739502	0
	0.10100001	-1.6937256	0
	0.10119999	-1.7776489	0
	0.1014	-1.6860962	0
	0.10160001	-1.7547607	0
	0.10179999	-1.6784668	0
	0.102	-1.6708374	0
	0.10220001	-1.7318726	0
	0.10239999	-1.7089844	0
	0.1026	-1.6937256	0
	0.10280001	-1.7089844	0
	0.10299999	-1.7166138	0
	0.1032	-1.7089844	0
	0.10340001	-1.701355	0
	0.10359999	-1.7929077	0
	0.1038	-1.7089844	0
	0.10400001	-1.6479492	0
	0.10419999	-1.6860962	0
	0.1044	-1.6860962	0
	0.10460001	-1.7242432	0
	0.10479999	-1.7242432	0
	0.105	-1.7089844	0
	0.10520001	-1.7242432	0
	0.10539999	-1.6479492	0
	0.1056	-1.7700195	0
	0.10580001	-1.7700195	0
	0.10599999	-1.6479492	0
	0.1062	-1.6479492	0
	0.10640001	-1.7318726	0
	0.10659999	-1.6708374	0
	0.1068	-1.6860962	0
	0.10700001	-1.8005371	0
	0.10719999	-1.6174316	0
	0.1074	-1.7471313	0
	0.10760001	-1.6479492	0
	0.10779999	-1.663208	0
	0.108	-1.7089844	0
	0.10820001	-1.7318726	0
	0.10839999	-1.663208	0
	0.1086	-1.7318726	0
	0.10880001	-1.6708374	0
	0.10899999	-1.6174316	0
	0.1092	-1.7318726	0
	0.10940001	-1.6784668	0
	0.10959999	-1.7852783	0
	0.1098	-1.7089844	0
	0.11000001	-1.701355	0
	0.11019999	-1.7242432	0
	0.1104	-1.7776489	0
	0.11060001	-1.6708374	0
	0.11079999	-1.6860962	0
	0.111	-1.6860962	0
	0.11120001	-1.7700195	0
	0.11139999	-1.7700195	0
	0.1116	-1.7471313	0
	0.11180001	-1.5945435	0
	0.11199999	-1.6708374	0
	0.1122	-1.6860962	0
	0.11240001	-1.7318726	0
	0.11259999	-1.739502	0
	0.1128	-1.6784668	0
	0.11300001	-1.7166138	0
	0.11319999	-1.7547607	0
	0.1134	-1.6555786	0
	0.11360001	-1.7471313	0
	0.11379999	-1.6708374	0
	0.114	-1.6860962	0
	0.11420001	-1.6098022	0
	0.11439999	-1.6555786	0
	0.1146	-1.7166138	0
	0.11480001	-1.7166138	0
	0.11499999	-1.6708374	0
	0.1152	-1.6860962	0
	0.11540001	-1.7929077	0
	0.11559999	-1.6784668	0
	0.1158	-1.701355	0
	0.11600001	-1.7776489	0
	0.11619999	-1.7776489	0
	0.1164	-1.7776489	0
	0.11660001	-1.7471313	0
	0.11679999	-1.663208	0
	0.117	-1.7318726	0
	0.11720001	-1.7623901	0
	0.11739999	-1.6555786	0
	0.1176	-1.6784668	0
	0.11780001	-1.625061	0
	0.11799999	-1.6708374	0
	0.1182	-1.6937256	0
	0.11840001	-1.663208	0
	0.11859999	-1.6708374	0
	0.1188	-1.663208	0
	0.11900001	-1.6784668	0
	0.11919999	-1.7471313	0
	0.1194	-1.6555786	0
	0.11960001	-1.739502	0
	0.11979999	-1.7166138	0
	0.12	-1.663208	0
	0.12020001	-1.6937256	0
	0.12039999	-1.663208	0
	0.1206	-1.7089844	0
	0.12080001	-1.8234253	0
	0.12099999	-1.6784668	0
	0.1212	-1.7242432	0
	0.12140001	-1.7242432	0
	0.12159999	-1.6174316	0
	0.1218	-1.7166138	0
	0.12200001	-1.6860962	0
	0.12219999	-1.6555786	0
	0.1224	-1.7089844	0
	0.12260001	-1.6326904	0
	0.12279999	-1.701355	0
	0.123	-1.7318726	0
	0.12320001	-1.739502	0
	0.12339999	-1.7166138	0
	0.1236	-1.6479492	0
	0.12380001	-1.6860962	0
	0.12399999	-1.7166138	0
	0.1242	-1.701355	0
	0.12440001	-1.5335083	0
	0.12459999	-1.6860962	0
	0.1248	-1.6708374	0
	0.12500001	-1.6479492	0
	0.12519999	-1.7166138	0
	0.1254	-1.6784668	0
	0.12560001	-1.7089844	0
	0.12579999	-1.739502	0
	0.126	-1.6098022	0
	0.12620001	-1.7089844	0
	0.12639999	-1.6784668	0
	0.1266	-1.7318726	0
	0.12680001	-1.739502	0
	0.12699999	-1.7089844	0
	0.1272	-1.739502	0
	0.12740001	-1.7166138	0
	0.12759999	-1.6937256	0
	0.1278	-1.6326904	0
	0.12800001	-1.6479492	0
	0.12819999	-1.7089844	0
	0.1284	-1.8081665	0
	0.12860001	-1.663208	0
	0.12879999	-1.6937256	0
	0.129	-1.701355	0
	0.12920001	-1.6937256	0
	0.12939999	-1.5869141	0
	0.1296	-1.6403198	0
	0.12980001	-1.701355	0
	0.12999999	-1.6555786	0
	0.1302	-1.6784668	0
	0.13040001	-1.7318726	0
	0.13059999	-1.7623901	0
	0.1308	-1.663208	0
	0.13100001	-1.7242432	0
	0.13119999	-1.7166138	0
	0.1314	-1.7089844	0
	0.13160001	-1.7089844	0
	0.13179999	-1.6784668	0
	0.132	-1.6174316	0
	0.13220001	-1.6098022	0
	0.13239999	-1.6708374	0
	0.1326	-1.8386841	0
	0.13280001	-1.6860962	0
	0.13299999	-1.7166138	0
	0.1332	-1.7929077	0
	0.13340001	-1.8005371	0
	0.13359999	-1.701355	0
	0.1338	-1.6784668	0
	0.13400001	-1.663208	0
	0.13419999	-1.6784668	0
	0.1344	-1.6860962	0
	0.13460001	-1.6860962	0
	0.13479999	-1.7166138	0
	0.135	-1.6479492	0
	0.13520001	-1.7089844	0
	0.13539999	-1.701355	0
	0.1356	-1.7547607	0
	0.13580001	-1.625061	0
	0.13599999	-1.7166138	0
	0.1362	-1.7318726	0
	0.13640001	-1.701355	0
	0.13659999	-1.6860962	0
	0.1368	-1.7318726	0
	0.13700001	-1.7089844	0
	0.13719999	-1.7318726	0
	0.1374	-1.701355	0
	0.13760001	-1.739502	0
	0.13779999	-1.6937256	0
	0.138	-1.8234253	0
	0.13820001	-1.6937256	0
	0.13839999	-1.663208	0
	0.1386	-1.6098022	0
	0.13880001	-1.7166138	0
	0.13899999	-1.701355	0
	0.1392	-1.701355	0
	0.13940001	-1.6937256	0
	0.13959999	-1.8005371	0
	0.1398	-1.7776489	0
	0.14000001	-1.7471313	0
	0.14019999	-1.6784668	0
	0.1404	-1.6860962	0
	0.14060001	-1.739502	0
	0.14079999	-1.739502	0
	0.141	-1.739502	0
	0.14120001	-1.6708374	0
	0.14139999	-1.6403198	0
	0.1416	-1.701355	0
	0.14180001	-1.7089844	0
	0.14199999	-1.663208	0
	0.1422	-1.6708374	0
	0.14240001	-1.625061	0
	0.14259999	-1.6403198	0
	0.1428	-1.7166138	0
	0.14300001	-1.7242432	0
	0.14319999	-1.701355	0
	0.1434	-1.6937256	0
	0.14360001	-1.6937256	0
	0.14379999	-1.5792847	0
	0.144	-1.6784668	0
	0.14420001	-1.6784668	0
	0.14439999	-1.6784668	0
	0.1446	-1.6784668	0
	0.14480001	-1.6555786	0
	0.14499999	-1.6784668	0
	0.1452	-1.6937256	0
	0.14540001	-1.7166138	0
	0.14559999	-1.5563965	0
	0.1458	-1.6937256	0
	0.14600001	-1.6555786	0
	0.14619999	-1.739502	0
	0.1464	-1.6937256	0
	0.14660001	-1.739502	0
	0.14679999	-1.701355	0
	0.147	-1.7318726	0
	0.14720001	-1.6708374	0
	0.14739999	-1.7166138	0
	0.1476	-1.739502	0
	0.14780001	-1.7242432	0
	0.14799999	-1.7242432	0
	0.1482	-1.6708374	0
	0.14840001	-1.6860962	0
	0.14859999	-1.663208	0
	0.1488	-1.663208	0
	0.14900001	-1.7166138	0
	0.14919999	-1.7547607	0
	0.1494	-1.7166138	0
	0.14960001	-1.701355	0
	0.14979999	-1.6326904	0
	0.15	-1.6784668	0
	0.15020001	-1.7242432	0
	0.15039999	-1.7852783	0
	0.1506	-1.6555786	0
	0.15080001	-1.6937256	0
	0.15099999	-1.701355	0
	0.1512	-1.7318726	0
	0.15140001	-1.6937256	0
	0.15159999	-1.7242432	0
	0.1518	-1.6708374	0
	0.15200001	-1.7318726	0
	0.15219999	-1.7623901	0
	0.1524	-1.663208	0
	0.15260001	-1.7318726	0
	0.15279999	-1.7089844	0
	0.153	-1.7089844	0
	0.15320001	-1.7929077	0
	0.15339999	-1.7318726	0
	0.1536	-1.7089844	0
	0.15380001	-1.7700195	0
	0.15399999	-1.7242432	0
	0.1542	-1.6784668	0
	0.15440001	-1.625061	0
	0.15459999	-1.7700195	0
	0.1548	-1.7166138	0
	0.15500001	-1.7318726	0
	0.15519999	-1.7318726	0
	0.1554	-1.6479492	0
	0.15560001	-1.6021729	0
	0.15579999	-1.6860962	0
	0.156	-1.701355	0
	0.15620001	-1.7166138	0
	0.15639999	-1.6708374	0
	0.1566	-1.6860962	0
	0.15680001	-1.6174316	0
	0.15699999	-1.7089844	0
	0.1572	-1.701355	0
	0.15740001	-1.7471313	0
	0.15759999	-1.7471313	0
	0.1578	-1.663208	0
	0.15800001	-1.739502	0
	0.15819999	-1.6784668	0
	0.1584	-1.6098022	0
	0.15860001	-1.663208	0
	0.15879999	-1.8157959	0
	0.159	-1.6326904	0
	0.15920001	-1.6098022	0
	0.15939999	-1.6860962	0
	0.1596	-1.6708374	0
	0.15980001	-1.6098022	0
	0.15999999	-1.6555786	0
	0.1602	-1.6326904	0
	0.16040001	-1.6784668	0
	0.16059999	-1.6403198	0
	0.1608	-1.6708374	0
	0.16100001	-1.7318726	0
	0.16119999	-1.7166138	0
	0.1614	-1.5945435	0
	0.16160001	-1.6937256	0
	0.16179999	-1.7623901	0
	0.162	-1.7547607	0
	0.16220001	-1.6860962	0
	0.16239999	-1.7166138	0
	0.1626	-1.6784668	0
	0.16280001	-1.6784668	0
	0.16299999	-1.701355	0
	0.1632	-1.6479492	0
	0.16340001	-1.6174316	0
	0.16359999	-1.7089844	0
	0.1638	-1.6403198	0
	0.16400001	-1.7089844	0
	0.16419999	-1.6784668	0
	0.1644	-1.701355	0
	0.16460001	-1.701355	0
	0.16479999	-1.701355	0
	0.165	-1.7318726	0
	0.16520001	-1.701355	0
	0.16539999	-1.7929077	0
	0.1656	-1.7166138	0
	0.16580001	-1.7776489	0
	0.16599999	-1.7471313	0
	0.1662	-1.7166138	0
	0.16640001	-1.6021729	0
	0.16659999	-1.6403198	0
	0.1668	-1.7547607	0
	0.16700001	-1.6784668	0
	0.16719999	-1.8005371	0
	0.1674	-1.739502	0
	0.16760001	-1.6784668	0
	0.16779999	-1.6479492	0
	0.168	-1.7089844	0
	0.16820001	-1.7776489	0
	0.16839999	-1.6479492	0
	0.1686	-1.739502	0
	0.16880001	-1.701355	0
	0.16899999	-1.7242432	0
	0.1692	-1.6555786	0
	0.16940001	-1.6021729	0
	0.16959999	-1.6708374	0
	0.1698	-1.6784668	0
	0.17000001	-1.6479492	0
	0.17019999	-1.6937256	0
	0.1704	-1.7089844	0
	0.17060001	-1.7776489	0
	0.17079999	-1.5945435	0
	0.171	-1.6937256	0
	0.17120001	-1.6403198	0
	0.17139999	-1.7089844	0
	0.1716	-1.6860962	0
	0.17180001	-1.7318726	0
	0.17199999	-1.7776489	0
	0.1722	-1.7318726	0
	0.17240001	-1.6708374	0
	0.17259999	-1.6403198	0
	0.1728	-1.6479492	0
	0.17300001	-1.739502	0
	0.17319999	-1.6479492	0
	0.1734	-1.8157959	0
	0.17360001	-1.6784668	0
	0.17379999	-1.7089844	0
	0.174	-1.7471313	0
	0.17420001	-1.6708374	0
	0.17439999	-1.7700195	0
	0.1746	-1.6708374	0
	0.17480001	-1.6937256	0
	0.17499999	-1.6098022	0
	0.1752	-1.6708374	0
	0.17540001	-1.8157959	0
	0.17559999	-1.6555786	0
	0.1758	-1.7166138	0
	0.17600001	-1.7547607	0
	0.17619999	-1.7089844	0
	0.1764	-1.7089844	0
	0.17660001	-1.7089844	0
	0.17679999	-1.6860962	0
	0.177	-1.739502	0
	0.17720001	-1.701355	0
	0.17739999	-1.6937256	0
	0.1776	-1.7089844	0
	0.17780001	-1.7242432	0
	0.17799999	-1.7166138	0
	0.1782	-1.7089844	0
	0.17840001	-1.6708374	0
	0.17859999	-1.6784668	0
	0.1788	-1.6708374	0
	0.17900001	-1.7776489	0
	0.17919999	-1.663208	0
	0.1794	-1.6555786	0
	0.17960001	-1.8005371	0
	0.17979999	-1.7089844	0
	0.18	-1.663208	0
	0.18020001	-1.663208	0
	0.18039999	-1.701355	0
	0.1806	-1.5869141	0
	0.18080001	-1.6555786	0
	0.18099999	-1.701355	0
	0.1812	-1.663208	0
	0.18140001	-1.7318726	0
	0.18159999	-1.701355	0
	0.1818	-1.7471313	0
	0.18200001	-1.7318726	0
	0.18219999	-1.6937256	0
	0.1824	-1.7700195	0
	0.18260001	-1.7623901	0
	0.18279999	-1.7166138	0
	0.183	-1.6403198	0
	0.18320001	-1.6403198	0
	0.18339999	-1.6784668	0
	0.1836	-1.663208	0
	0.18380001	-1.6479492	0
	0.18399999	-1.6479492	0
	0.1842	-1.6708374	0
	0.18440001	-1.7700195	0
	0.18459999	-1.7089844	0
	0.1848	-1.701355	0
	0.18500001	-1.8081665	0
	0.18519999	-1.7242432	0
	0.1854	-1.6937256	0
	0.18560001	-1.701355	0
	0.18579999	-1.6860962	0
	0.186	-1.7089844	0
	0.18620001	-1.7242432	0
	0.18639999	-1.6860962	0
	0.1866	-1.7166138	0
	0.18680001	-1.663208	0
	0.18699999	-1.6479492	0
	0.1872	-1.8234253	0
	0.18740001	-1.6937256	0
	0.18759999	-1.7166138	0
	0.1878	-1.6860962	0
	0.18800001	-1.6479492	0
	0.18819999	-1.7700195	0
	0.1884	-1.6708374	0
	0.18860001	-1.6708374	0
	0.18879999	-1.701355	0
	0.189	-1.6098022	0
	0.18920001	-1.7547607	0
	0.18939999	-1.625061	0
	0.1896	-1.701355	0
	0.18980001	-1.7242432	0
	0.18999999	-1.6860962	0
	0.1902	-1.7547607	0
	0.19040001	-1.7089844	0
	0.19059999	-1.7318726	0
	0.1908	-1.6860962	0
	0.19100001	-1.701355	0
	0.19119999	-1.7700195	0
	0.1914	-1.7166138	0
	0.19160001	-1.7929077	0
	0.19179999	-1.7623901	0
	0.192	-1.7166138	0
	0.19220001	-1.7623901	0
	0.19239999	-1.5945435	0
	0.1926	-1.6708374	0
	0.19280001	-1.6479492	0
	0.19299999	-1.701355	0
	0.1932	-1.625061	0
	0.19340001	-1.7318726	0
	0.19359999	-1.6555786	0
	0.1938	-1.7318726	0
	0.19400001	-1.701355	0
	0.19419999	-1.6784668	0
	0.1944	-1.7471313	0
	0.19460001	-1.7242432	0
	0.19479999	-1.7776489	0
	0.195	-1.6021729	0
	0.19520001	-1.6479492	0
	0.19539999	-1.7700195	0
	0.1956	-1.6860962	0
	0.19580001	-1.6860962	0
	0.19599999	-1.6479492	0
	0.1962	-1.5106201	0
	0.19640001	-1.6860962	0
	0.19659999	-1.7089844	0
	0.1968	-1.7166138	0
	0.19700001	-1.663208	0
	0.19719999	-1.6937256	0
	0.1974	-1.6860962	0
	0.19760001	-1.7166138	0
	0.19779999	-1.7242432	0
	0.198	-1.663208	0
	0.19820001	-1.5869141	0
	0.19839999	-1.6860962	0
	0.1986	-1.5869141	0
	0.19880001	-1.7089844	0
	0.19899999	-1.7242432	0
	0.1992	-1.6555786	0
	0.19940001	-1.6860962	0
	0.19959999	-1.7776489	0
	0.1998	-1.701355	0
	0.200000011	-1.6708374	0
	0.200199991	-1.7547607	0
	0.200400001	-1.6784668	0
	0.200600011	-1.7242432	0
	0.200799991	-1.6708374	0
	0.201000001	-1.7242432	0
	0.201200011	-1.6937256	0
	0.201399991	-1.6708374	0
	0.201600001	-1.7623901	0
	0.201800011	-1.6708374	0
	0.201999991	-1.6784668	0
	0.202200001	-1.6784668	0
	0.202400011	-1.7166138	0
	0.202599991	-1.7700195	0
	0.202800001	-1.701355	0
	0.203000011	-1.8157959	0
	0.203199991	-1.7089844	0
	0.203400001	-1.6708374	0
	0.203600011	-1.739502	0
	0.203799991	-1.739502	0
	0.204000001	-1.7318726	0
	0.204200011	-1.8463135	0
	0.204399991	-1.7318726	0
	0.204600001	-1.6784668	0
	0.204800011	-1.7089844	0
	0.204999991	-1.6708374	0
	0.205200001	-1.701355	0
	0.205400011	-1.739502	0
	0.205599991	-1.6479492	0
	0.205800001	-1.663208	0
	0.206000011	-1.739502	0
	0.206199991	-1.701355	0
	0.206400001	-1.6708374	0
	0.206600011	-1.6860962	0
	0.206799991	-1.6784668	0
	0.207000001	-1.7089844	0
	0.207200011	-1.7166138	0
	0.207399991	-1.6708374	0
	0.207600001	-1.6708374	0
	0.207800011	-1.6784668	0
	0.207999991	-1.7318726	0
	0.208200001	-1.701355	0
	0.208400011	-1.739502	0
	0.208599991	-1.6403198	0
	0.208800001	-1.6555786	0
	0.209000011	-1.6784668	0
	0.209199991	-1.739502	0
	0.209400001	-1.6555786	0
	0.209600011	-1.7852783	0
	0.209799991	-1.6860962	0
	0.210000001	-1.701355	0
	0.210200011	-1.6555786	0
	0.210399991	-1.6403198	0
	0.210600001	-1.7089844	0
	0.210800011	-1.7471313	0
	0.210999991	-1.6784668	0
	0.211200001	-1.6937256	0
	0.211400011	-1.739502	0
	0.211599991	-1.7242432	0
	0.211800001	-1.6708374	0
	0.212000011	-1.6326904	0
	0.212199991	-1.739502	0
	0.212400001	-1.7700195	0
	0.212600011	-1.701355	0
	0.212799991	-1.7471313	0
	0.213000001	-1.6937256	0
	0.213200011	-1.6708374	0
	0.213399991	-1.6860962	0
	0.213600001	-1.7166138	0
	0.213800011	-1.739502	0
	0.213999991	-1.7471313	0
	0.214200001	-1.8234253	0
	0.214400011	-1.7623901	0
	0.214599991	-1.6708374	0
	0.214800001	-1.7166138	0
	0.215000011	-1.6784668	0
	0.215199991	-1.7318726	0
	0.215400001	-1.6555786	0
	0.215600011	-1.6860962	0
	0.215799991	-1.7089844	0
	0.216000001	-1.7700195	0
	0.216200011	-1.7089844	0
	0.216399991	-1.701355	0
	0.216600001	-1.6021729	0
	0.216800011	-1.7089844	0
	0.216999991	-1.5945435	0
	0.217200001	-1.663208	0
	0.217400011	-1.7471313	0
	0.217599991	-1.7242432	0
	0.217800001	-1.6860962	0
	0.218000011	-1.6784668	0
	0.218199991	-1.6784668	0
	0.218400001	-1.6860962	0
	0.218600011	-1.7318726	0
	0.218799991	-1.6860962	0
	0.219000001	-1.6860962	0
	0.219200011	-1.6555786	0
	0.219399991	-1.6860962	0
	0.219600001	-1.7166138	0
	0.219800011	-1.7242432	0
	0.219999991	-1.701355	0
	0.220200001	-1.7089844	0
	0.220400011	-1.6784668	0
	0.220599991	-1.7852783	0
	0.220800001	-1.6937256	0
	0.221000011	-1.6326904	0
	0.221199991	-1.6479492	0
	0.221400001	-1.7547607	0
	0.221600011	-1.8310547	0
	0.221799991	-1.663208	0
	0.222000001	-1.7471313	0
	0.222200011	-1.7318726	0
	0.222399991	-1.6326904	0
	0.222600001	-1.6403198	0
	0.222800011	-1.7166138	0
	0.222999991	-1.6479492	0
	0.223200001	-1.6784668	0
	0.223400011	-1.6708374	0
	0.223599991	-1.6860962	0
	0.223800001	-1.701355	0
	0.224000011	-1.6937256	0
	0.224199991	-1.6098022	0
	0.224400001	-1.701355	0
	0.224600011	-1.7700195	0
	0.224799991	-1.7166138	0
	0.225000001	-1.6555786	0
	0.225200011	-1.6403198	0
	0.225399991	-1.6403198	0
	0.225600001	-1.6784668	0
	0.225800011	-1.7242432	0
	0.225999991	-1.6708374	0
	0.226200001	-1.701355	0
	0.226400011	-1.7547607	0
	0.226599991	-1.6784668	0
	0.226800001	-1.7471313	0
	0.227000011	-1.7700195	0
	0.227199991	-1.6860962	0
	0.227400001	-1.7166138	0
	0.227600011	-1.6555786	0
	0.227799991	-1.6555786	0
	0.228000001	-1.6937256	0
	0.228200011	-1.7318726	0
	0.228399991	-1.6708374	0
	0.228600001	-1.6555786	0
	0.228800011	-1.7089844	0
	0.228999991	-1.6403198	0
	0.229200001	-1.7242432	0
	0.229400011	-1.7166138	0
	0.229599991	-1.7242432	0
	0.229800001	-1.7547607	0
	0.230000011	-1.6860962	0
	0.230199991	-1.663208	0
	0.230400001	-1.6174316	0
	0.230600011	-1.6784668	0
	0.230799991	-1.663208	0
	0.231000001	-1.701355	0
	0.231200011	-1.701355	0
	0.231399991	-1.7242432	0
	0.231600001	-1.6403198	0
	0.231800011	-1.6555786	0
	0.231999991	-1.6784668	0
	0.232200001	-1.6860962	0
	0.232400011	-1.7089844	0
	0.232599991	-1.7166138	0
	0.232800001	-1.6937256	0
	0.233000011	-1.701355	0
	0.233199991	-1.7776489	0
	0.233400001	-1.7318726	0
	0.233600011	-1.7318726	0
	0.233799991	-1.701355	0
	0.234000001	-1.7318726	0
	0.234200011	-1.7089844	0
	0.234399991	-1.6555786	0
	0.234600001	-1.6784668	0
	0.234800011	-1.6479492	0
	0.234999991	-1.6860962	0
	0.235200001	-1.6403198	0
	0.235400011	-1.7471313	0
	0.235599991	-1.701355	0
	0.235800001	-1.6784668	0
	0.236000011	-1.6937256	0
	0.236199991	-1.6708374	0
	0.236400001	-1.6937256	0
	0.236600011	-1.6860962	0
	0.236799991	-1.7242432	0
	0.237000001	-1.6784668	0
	0.237200011	-1.7089844	0
	0.237399991	-1.7547607	0
	0.237600001	-1.6555786	0
	0.237800011	-1.7089844	0
	0.237999991	-1.6403198	0
	0.238200001	-1.7166138	0
	0.238400011	-1.6860962	0
	0.238599991	-1.663208	0
	0.238800001	-1.6937256	0
	0.239000011	-1.5716553	0
	0.239199991	-1.6937256	0
	0.239400001	-1.6937256	0
	0.239600011	-1.6860962	0
	0.239799991	-1.7089844	0
	0.240000001	-1.7318726	0
	0.240200011	-1.6784668	0
	0.240399991	-1.6403198	0
	0.240600001	-1.6555786	0
	0.240800011	-1.6708374	0
	0.240999991	-1.7166138	0
	0.241200001	-1.7547607	0
	0.241400011	-1.6479492	0
	0.241599991	-1.625061	0
	0.241800001	-1.739502	0
	0.242000011	-1.6555786	0
	0.242199991	-1.7089844	0
	0.242400001	-1.7547607	0
	0.242600011	-1.6860962	0
	0.242799991	-1.7700195	0
	0.243000001	-1.663208	0
	0.243200011	-1.7089844	0
	0.243399991	-1.6708374	0
	0.243600001	-1.663208	0
	0.243800011	-1.6326904	0
	0.243999991	-1.7547607	0
	0.244200001	-1.6784668	0
	0.244400011	-1.7166138	0
	0.244599991	-1.6937256	0
	0.244800001	-1.6708374	0
	0.245000011	-1.6937256	0
	0.245199991	-1.6937256	0
	0.245400001	-1.701355	0
	0.245600011	-1.6326904	0
	0.245799991	-1.7471313	0
	0.246000001	-1.701355	0
	0.246200011	-1.701355	0
	0.246399991	-1.6708374	0
	0.246600001	-1.6937256	0
	0.246800011	-1.6098022	0
	0.246999991	-1.6937256	0
	0.247200001	-1.6860962	0
	0.247400011	-1.6708374	0
	0.247599991	-1.6708374	0
	0.247800001	-1.7242432	0
	0.248000011	-1.5563965	0
	0.248199991	-1.7318726	0
	0.248400001	-1.663208	0
	0.248600011	-1.7700195	0
	0.248799991	-1.701355	0
	0.249000001	-1.6784668	0
	0.249200011	-1.6784668	0
	0.249399991	-1.6403198	0
	0.249600001	-1.6937256	0
	0.249800011	-1.7089844	0
	0.249999991	-1.701355	0
	0.250200001	-1.6708374	0
	0.250400011	-1.7089844	0
	0.250599991	-1.5945435	0
	0.250800001	-1.7242432	0
	0.251000011	-1.6860962	0
	0.251199991	-1.6937256	0
	0.251400001	-1.6555786	0
	0.251600011	-1.7089844	0
	0.251799991	-1.7318726	0
	0.252000001	-1.6555786	0
	0.252200011	-1.663208	0
	0.252399991	-1.6479492	0
	0.252600001	-1.6326904	0
	0.252800011	-1.739502	0
	0.252999991	-1.701355	0
	0.253200001	-1.7242432	0
	0.253400011	-1.6555786	0
	0.253599991	-1.6479492	0
	0.253800001	-1.6860962	0
	0.254000011	-1.6784668	0
	0.254199991	-1.7242432	0
	0.254400001	-1.6860962	0
	0.254600011	-1.6937256	0
	0.254799991	-1.6784668	0
	0.255000001	-1.7700195	0
	0.255200011	-1.701355	0
	0.255399991	-1.6555786	0
	0.255600001	-1.7547607	0
	0.255800011	-1.7089844	0
	0.255999991	-1.6555786	0
	0.256200001	-1.6479492	0
	0.256400011	-1.7242432	0
	0.256599991	-1.7471313	0
	0.256800001	-1.625061	0
	0.257000011	-1.6708374	0
	0.257199991	-1.6784668	0
	0.257400001	-1.6937256	0
	0.257600011	-1.7471313	0
	0.257799991	-1.7471313	0
	0.258000001	-1.6784668	0
	0.258200011	-1.663208	0
	0.258399991	-1.7089844	0
	0.258600001	-1.701355	0
	0.258800011	-1.701355	0
	0.258999991	-1.6479492	0
	0.259200001	-1.6403198	0
	0.259400011	-1.6937256	0
	0.259599991	-1.663208	0
	0.259800001	-1.7089844	0
	0.260000011	-1.701355	0
	0.260199991	-1.6403198	0
	0.260400001	-1.701355	0
	0.260600011	-1.6098022	0
	0.260799991	-1.663208	0
	0.261000001	-1.6479492	0
	0.261200011	-1.7242432	0
	0.261399991	-1.6174316	0
	0.261600001	-1.6326904	0
	0.261800011	-1.5869141	0
	0.261999991	-1.625061	0
	0.262200001	-1.5945435	0
	0.262400011	-1.6708374	0
	0.262599991	-1.625061	0
	0.262800001	-1.6784668	0
	0.263000011	-1.5945435	0
	0.263199991	-1.6860962	0
	0.263400001	-1.5792847	0
	0.263600011	-1.6174316	0
	0.263799991	-1.5640259	0
	0.264000001	-1.6555786	0
	0.264200011	-1.6479492	0
	0.264399991	-1.6784668	0
	0.264600001	-1.6021729	0
	0.264800011	-1.6326904	0
	0.264999991	-1.6403198	0
	0.265200001	-1.6860962	0
	0.265400011	-1.6403198	0
	0.265599991	-1.6326904	0
	0.265800001	-1.6555786	0
	0.266000011	-1.5945435	0
	0.266199991	-1.6174316	0
	0.266400001	-1.5640259	0
	0.266600011	-1.6174316	0
	0.266799991	-1.5869141	0
	0.267000001	-1.6403198	0
	0.267200011	-1.6937256	0
	0.267399991	-1.5792847	0
	0.267600001	-1.663208	0
	0.267800011	-1.6098022	0
	0.267999991	-1.5640259	0
	0.268200001	-1.6021729	0
	0.268400011	-1.6555786	0
	0.268599991	-1.6326904	0
	0.268800001	-1.663208	0
	0.269000011	-1.6937256	0
	0.269199991	-1.6098022	0
	0.269400001	-1.6326904	0
	0.269600011	-1.5792847	0
	0.269799991	-1.6326904	0
	0.270000001	-1.663208	0
	0.270200011	-1.5411377	0
	0.270399991	-1.6937256	0
	0.270600001	-1.5792847	0
	0.270800011	-1.8920898	0
	0.270999991	-1.6403198	0
	0.271200001	-1.7242432	0
	0.271400011	-1.6021729	0
	0.271599991	-1.6860962	0
	0.271800001	-1.7089844	0
	0.272000011	-1.6479492	0
	0.272199991	-1.6708374	0
	0.272400001	-1.6479492	0
	0.272600011	-1.5945435	0
	0.272799991	-1.6403198	0
	0.273000001	-1.701355	0
	0.273200011	-1.7166138	0
	0.273399991	-1.6860962	0
	0.273600001	-1.6784668	0
	0.273800011	-1.6860962	0
	0.273999991	-1.6860962	0
	0.274200001	-1.6708374	0
	0.274400011	-1.6860962	0
	0.274599991	-1.663208	0
	0.274800001	-1.6784668	0
	0.275000011	-1.6555786	0
	0.275199991	-1.6708374	0
	0.275400001	-1.6326904	0
	0.275600011	-1.6937256	0
	0.275799991	-1.6860962	0
	0.276000001	-1.6403198	0
	0.276200011	-1.6937256	0
	0.276399991	-1.7089844	0
	0.276600001	-1.6479492	0
	0.276800011	-1.6098022	0
	0.276999991	-1.7089844	0
	0.277200001	-1.6174316	0
	0.277400011	-1.6174316	0
	0.277599991	-1.6555786	0
	0.277800001	-1.7471313	0
	0.278000011	-1.6555786	0
	0.278199991	-1.6326904	0
	0.278400001	-1.6937256	0
	0.278600011	-1.6937256	0
	0.278799991	-1.6937256	0
	0.279000001	-1.7166138	0
	0.279200011	-1.6708374	0
	0.279399991	-1.7166138	0
	0.279600001	-1.6784668	0
	0.279800011	-1.6860962	0
	0.279999991	-1.625061	0
	0.280200001	-1.7089844	0
	0.280400011	-1.6860962	0
	0.280599991	-1.6860962	0
	0.280800001	-1.7318726	0
	0.281000011	-1.7242432	0
	0.281199991	-1.739502	0
	0.281400001	-1.739502	0
	0.281600011	-1.7318726	0
	0.281799991	-1.6403198	0
	0.282000001	-1.701355	0
	0.282200011	-1.701355	0
	0.282399991	-1.701355	0
	0.282600001	-1.7242432	0
	0.282800011	-1.6326904	0
	0.282999991	-1.7318726	0
	0.283200001	-1.7166138	0
	0.283400011	-1.7547607	0
	0.283599991	-1.7166138	0
	0.283800001	-1.6784668	0
	0.284000011	-1.7166138	0
	0.284199991	-1.701355	0
	0.284400001	-1.7166138	0
	0.284600011	-1.7242432	0
	0.284799991	-1.6555786	0
	0.285000001	-1.7166138	0
	0.285200011	-1.7547607	0
	0.285399991	-1.7700195	0
	0.285600001	-1.7471313	0
	0.285800011	-1.7318726	0
	0.285999991	-1.739502	0
	0.286200001	-1.739502	0
	0.286400011	-1.7623901	0
	0.286599991	-1.6708374	0
	0.286800001	-1.7166138	0
	0.287000011	-1.7471313	0
	0.287199991	-1.6708374	0
	0.287400001	-1.739502	0
	0.287600011	-1.6860962	0
	0.287799991	-1.8310547	0
	0.288000001	-1.7547607	0
	0.288200011	-1.7089844	0
	0.288399991	-1.7242432	0
	0.288600001	-1.7242432	0
	0.288800011	-1.701355	0
	0.288999991	-1.6784668	0
	0.289200001	-1.7318726	0
	0.289400011	-1.5945435	0
	0.289599991	-1.6937256	0
	0.289800001	-1.7547607	0
	0.290000011	-1.7089844	0
	0.290199991	-1.7929077	0
	0.290400001	-1.7089844	0
	0.290600011	-1.6860962	0
	0.290799991	-1.7623901	0
	0.291000001	-1.701355	0
	0.291200011	-1.6860962	0
	0.291399991	-1.701355	0
	0.291600001	-1.6784668	0
	0.291800011	-1.6860962	0
	0.291999991	-1.7166138	0
	0.292200001	-1.6326904	0
	0.292400011	-1.7547607	0
	0.292599991	-1.6860962	0
	0.292800001	-1.6937256	0
	0.293000011	-1.701355	0
	0.293199991	-1.6403198	0
	0.293400001	-1.6708374	0
	0.293600011	-1.701355	0
	0.293799991	-1.6784668	0
	0.294000001	-1.6937256	0
	0.294200011	-1.7089844	0
	0.294399991	-1.7166138	0
	0.294600001	-1.701355	0
	0.294800011	-1.6784668	0
	0.294999991	-1.7471313	0
	0.295200001	-1.7776489	0
	0.295400011	-1.6937256	0
	0.295599991	-1.6326904	0
	0.295800001	-1.6555786	0
	0.296000011	-1.7089844	0
	0.296199991	-1.6860962	0
	0.296400001	-1.6174316	0
	0.296600011	-1.7242432	0
	0.296799991	-1.663208	0
	0.297000001	-1.6403198	0
	0.297200011	-1.7166138	0
	0.297399991	-1.7318726	0
	0.297600001	-1.6860962	0
	0.297800011	-1.6784668	0
	0.297999991	-1.6784668	0
	0.298200001	-1.701355	0
	0.298400011	-1.6479492	0
	0.298599991	-1.701355	0
	0.298800001	-1.6708374	0
	0.299000011	-1.6555786	0
	0.299199991	-1.5869141	0
	0.299400001	-1.6708374	0
	0.299600011	-1.663208	0
	0.299799991	-1.7776489	0
	0.300000001	-1.6937256	0
	0.300200011	-1.7700195	0
	0.300399991	-1.6860962	0
	0.300600001	-1.5869141	0
	0.300800011	-1.7471313	0
	0.300999991	-1.6784668	0
	0.301200001	-1.7776489	0
	0.301400011	-1.7776489	0
	0.301599991	-1.7318726	0
	0.301800001	-1.7166138	0
	0.302000011	-1.7318726	0
	0.302199991	-1.7089844	0
	0.302400001	-1.663208	0
	0.302600011	-1.739502	0
	0.302799991	-1.739502	0
	0.303000001	-1.663208	0
	0.303200011	-1.6098022	0
	0.303399991	-1.6555786	0
	0.303600001	-1.5945435	0
	0.303800011	-1.6098022	0
	0.303999991	-1.6708374	0
	0.304200001	-1.6174316	0
	0.304400011	-1.7166138	0
	0.304599991	-1.6860962	0
	0.304800001	-1.6708374	0
	0.305000011	-1.7089844	0
	0.305199991	-1.5640259	0
	0.305400001	-1.7242432	0
	0.305600011	-1.6326904	0
	0.305799991	-1.701355	0
	0.306000001	-1.8234253	0
	0.306200011	-1.7471313	0
	0.306399991	-1.6937256	0
	0.306600001	-1.7547607	0
	0.306800011	-1.701355	0
	0.306999991	-1.6784668	0
	0.307200001	-1.7166138	0
	0.307400011	-1.6708374	0
	0.307599991	-1.6860962	0
	0.307800001	-1.7318726	0
	0.308000011	-1.6860962	0
	0.308199991	-1.6784668	0
	0.308400001	-1.739502	0
	0.308600011	-1.7547607	0
	0.308799991	-1.6555786	0
	0.309000001	-1.6860962	0
	0.309200011	-1.6403198	0
	0.309399991	-1.6937256	0
	0.309600001	-1.701355	0
	0.309800011	-1.6860962	0
	0.309999991	-1.6784668	0
	0.310200001	-1.6174316	0
	0.310400011	-1.739502	0
	0.310599991	-1.6784668	0
	0.310800001	-1.6860962	0
	0.311000011	-1.6784668	0
	0.311199991	-1.6784668	0
	0.311400001	-1.663208	0
	0.311600011	-1.7089844	0
	0.311799991	-1.739502	0
	0.312000001	-1.6860962	0
	0.312200011	-1.7700195	0
	0.312399991	-1.6860962	0
	0.312600001	-1.6784668	0
	0.312800011	-1.6403198	0
	0.312999991	-1.6860962	0
	0.313200001	-1.6555786	0
	0.313400011	-1.7089844	0
	0.313599991	-1.6479492	0
	0.313800001	-1.6403198	0
	0.314000011	-1.7089844	0
	0.314199991	-1.7547607	0
	0.314400001	-1.701355	0
	0.314600011	-1.7089844	0
	0.314799991	-1.663208	0
	0.315000001	-1.6098022	0
	0.315200011	-1.701355	0
	0.315399991	-1.7471313	0
	0.315600001	-1.7166138	0
	0.315800011	-1.701355	0
	0.315999991	-1.6708374	0
	0.316200001	-1.6937256	0
	0.316400011	-1.663208	0
	0.316599991	-1.701355	0
	0.316800001	-1.7318726	0
	0.317000011	-1.6555786	0
	0.317199991	-1.7166138	0
	0.317400001	-1.6937256	0
	0.317600011	-1.6784668	0
	0.317799991	-1.6784668	0
	0.318000001	-1.7166138	0
	0.318200011	-1.6708374	0
	0.318399991	-1.6479492	0
	0.318600001	-1.6708374	0
	0.318800011	-1.6021729	0
	0.318999991	-1.6326904	0
	0.319200001	-1.5640259	0
	0.319400011	-1.7089844	0
	0.319599991	-1.6784668	0
	0.319800001	-1.6098022	0
	0.320000011	-1.701355	0
	0.320199991	-1.6784668	0
	0.320400001	-1.7166138	0
	0.320600011	-1.7242432	0
	0.320799991	-1.6860962	0
	0.321000001	-1.739502	0
	0.321200011	-1.6479492	0
	0.321399991	-1.7089844	0
	0.321600001	-1.663208	0
	0.321800011	-1.6860962	0
	0.321999991	-1.6479492	0
	0.322200001	-1.739502	0
	0.322400011	-1.701355	0
	0.322599991	-1.6326904	0
	0.322800001	-1.7242432	0
	0.323000011	-1.6860962	0
	0.323199991	-1.7547607	0
	0.323400001	-1.6098022	0
	0.323600011	-1.7700195	0
	0.323799991	-1.6860962	0
	0.324000001	-1.6937256	0
	0.324200011	-1.6555786	0
	0.324399991	-1.6937256	0
	0.324600001	-1.6479492	0
	0.324800011	-1.7242432	0
	0.324999991	-1.5792847	0
	0.325200001	-1.6784668	0
	0.325400011	-1.7242432	0
	0.325599991	-1.7166138	0
	0.325800001	-1.6784668	0
	0.326000011	-1.6860962	0
	0.326199991	-1.6708374	0
	0.326400001	-1.7089844	0
	0.326600011	-1.6708374	0
	0.326799991	-1.6479492	0
	0.327000001	-1.7471313	0
	0.327200011	-1.7776489	0
	0.327399991	-1.701355	0
	0.327600001	-1.6098022	0
	0.327800011	-1.6860962	0
	0.327999991	-1.7089844	0
	0.328200001	-1.7089844	0
	0.328400011	-1.8005371	0
	0.328599991	-1.6174316	0
	0.328800001	-1.6021729	0
	0.329000011	-1.6403198	0
	0.329199991	-1.6708374	0
	0.329400001	-1.701355	0
	0.329600011	-1.663208	0
	0.329799991	-1.6937256	0
	0.330000001	-1.7089844	0
	0.330200011	-1.7089844	0
	0.330399991	-1.6708374	0
	0.330600001	-1.7318726	0
	0.330800011	-1.701355	0
	0.330999991	-1.739502	0
	0.331200001	-1.7318726	0
	0.331400011	-1.6708374	0
	0.331599991	-1.7318726	0
	0.331800001	-1.7166138	0
	0.332000011	-1.6860962	0
	0.332199991	-1.7089844	0
	0.332400001	-1.6937256	0
	0.332600011	-1.7166138	0
	0.332799991	-1.6555786	0
	0.333000001	-1.6479492	0
	0.333200011	-1.7089844	0
	0.333399991	-1.7318726	0
	0.333600001	-1.6174316	0
	0.333800011	-1.6860962	0
	0.333999991	-1.7089844	0
	0.334200001	-1.7318726	0
	0.334400011	-1.6860962	0
	0.334599991	-1.7318726	0
	0.334800001	-1.5869141	0
	0.335000011	-1.6784668	0
	0.335199991	-1.6174316	0
	0.335400001	-1.6708374	0
	0.335600011	-1.6937256	0
	0.335799991	-1.6479492	0
	0.336000001	-1.7318726	0
	0.336200011	-1.7242432	0
	0.336399991	-1.7547607	0
	0.336600001	-1.7318726	0
	0.336800011	-1.7547607	0
	0.336999991	-1.6937256	0
	0.337200001	-1.7089844	0
	0.337400011	-1.7089844	0
	0.337599991	-1.6860962	0
	0.337800001	-1.7471313	0
	0.338000011	-1.6098022	0
	0.338199991	-1.663208	0
	0.338400001	-1.7318726	0
	0.338600011	-1.6860962	0
	0.338799991	-1.701355	0
	0.339000001	-1.7089844	0
	0.339200011	-1.701355	0
	0.339399991	-1.701355	0
	0.339600001	-1.6708374	0
	0.339800011	-1.6098022	0
	0.339999991	-1.739502	0
	0.340200001	-1.739502	0
	0.340400011	-1.6708374	0
	0.340599991	-1.6784668	0
	0.340800001	-1.7547607	0
	0.341000011	-1.6403198	0
	0.341199991	-1.6174316	0
	0.341400001	-1.6937256	0
	0.341600011	-1.6174316	0
	0.341799991	-1.6937256	0
	0.342000001	-1.6860962	0
	0.342200011	-1.6860962	0
	0.342399991	-1.7929077	0
	0.342600001	-1.7166138	0
	0.342800011	-1.6860962	0
	0.342999991	-1.6784668	0
	0.343200001	-1.701355	0
	0.343400011	-1.739502	0
	0.343599991	-1.8005371	0
	0.343800001	-1.739502	0
	0.344000011	-1.701355	0
	0.344199991	-1.7089844	0
	0.344400001	-1.7471313	0
	0.344600011	-1.701355	0
	0.344799991	-1.7089844	0
	0.345000001	-1.7089844	0
	0.345200011	-1.625061	0
	0.345399991	-1.739502	0
	0.345600001	-1.7929077	0
	0.345800011	-1.6860962	0
	0.345999991	-1.6784668	0
	0.346200001	-1.6937256	0
	0.346400011	-1.6937256	0
	0.346599991	-1.6784668	0
	0.346800001	-1.663208	0
	0.347000011	-1.6784668	0
	0.347199991	-1.663208	0
	0.347400001	-1.739502	0
	0.347600011	-1.6098022	0
	0.347799991	-1.6708374	0
	0.348000001	-1.7166138	0
	0.348200011	-1.739502	0
	0.348399991	-1.6174316	0
	0.348600001	-1.739502	0
	0.348800011	-1.7166138	0
	0.348999991	-1.7089844	0
	0.349200001	-1.7318726	0
	0.349400011	-1.6708374	0
	0.349599991	-1.6937256	0
	0.349800001	-1.5945435	0
	0.350000011	-1.7318726	0
	0.350199991	-1.6784668	0
	0.350400001	-1.6098022	0
	0.350600011	-1.7166138	0
	0.350799991	-1.7471313	0
	0.351000001	-1.7929077	0
	0.351200011	-1.7166138	0
	0.351399991	-1.6860962	0
	0.351600001	-1.6555786	0
	0.351800011	-1.7089844	0
	0.351999991	-1.6479492	0
	0.352200001	-1.6708374	0
	0.352400011	-1.6937256	0
	0.352599991	-1.6937256	0
	0.352800001	-1.6479492	0
	0.353000011	-1.6937256	0
	0.353199991	-1.7318726	0
	0.353400001	-1.7623901	0
	0.353600011	-1.7166138	0
	0.353799991	-1.6555786	0
	0.354000001	-1.6937256	0
	0.354200011	-1.6479492	0
	0.354399991	-1.7318726	0
	0.354600001	-1.6784668	0
	0.354800011	-1.7089844	0
	0.354999991	-1.6860962	0
	0.355200001	-1.6555786	0
	0.355400011	-1.6403198	0
	0.355599991	-1.6174316	0
	0.355800001	-1.663208	0
	0.356000011	-1.6937256	0
	0.356199991	-1.6860962	0
	0.356400001	-1.6784668	0
	0.356600011	-1.7166138	0
	0.356799991	-1.6860962	0
	0.357000001	-1.7471313	0
	0.357200011	-1.663208	0
	0.357399991	-1.7318726	0
	0.357600001	-1.8005371	0
	0.357800011	-1.5640259	0
	0.357999991	-1.7089844	0
	0.358200001	-1.6937256	0
	0.358400011	-1.6708374	0
	0.358599991	-1.701355	0
	0.358800001	-1.7166138	0
	0.359000011	-1.7089844	0
	0.359199991	-1.6784668	0
	0.359400001	-1.6479492	0
	0.359600011	-1.7089844	0
	0.359799991	-1.6403198	0
	0.360000001	-1.5716553	0
	0.360200011	-1.6403198	0
	0.360399991	-1.6937256	0
	0.360600001	-1.663208	0
	0.360800011	-1.7089844	0
	0.360999991	-1.7700195	0
	0.361200001	-1.6708374	0
	0.361400011	-1.7089844	0
	0.361599991	-1.6708374	0
	0.361800001	-1.7318726	0
	0.362000011	-1.6021729	0
	0.362199991	-1.6479492	0
	0.362400001	-1.7242432	0
	0.362600011	-1.701355	0
	0.362799991	-1.625061	0
	0.363000001	-1.739502	0
	0.363200011	-1.7166138	0
	0.363399991	-1.6860962	0
	0.363600001	-1.6708374	0
	0.363800011	-1.6555786	0
	0.363999991	-1.6860962	0
	0.364200001	-1.7166138	0
	0.364400011	-1.6403198	0
	0.364599991	-1.701355	0
	0.364800001	-1.6937256	0
	0.365000011	-1.7242432	0
	0.365199991	-1.6784668	0
	0.365400001	-1.625061	0
	0.365600011	-1.6784668	0
	0.365799991	-1.6937256	0
	0.366000001	-1.6021729	0
	0.366200011	-1.6708374	0
	0.366399991	-1.6708374	0
	0.366600001	-1.7166138	0
	0.366800011	-1.7166138	0
	0.366999991	-1.6479492	0
	0.367200001	-1.625061	0
	0.367400011	-1.7547607	0
	0.367599991	-1.625061	0
	0.367800001	-1.701355	0
	0.368000011	-1.7318726	0
	0.368199991	-1.8005371	0
	0.368400001	-1.6708374	0
	0.368600011	-1.7089844	0
	0.368799991	-1.625061	0
	0.369000001	-1.7242432	0
	0.369200011	-1.701355	0
	0.369399991	-1.739502	0
	0.369600001	-1.7089844	0
	0.369800011	-1.6708374	0
	0.369999991	-1.6479492	0
	0.370200001	-1.7623901	0
	0.370400011	-1.6555786	0
	0.370599991	-1.7242432	0
	0.370800001	-1.6708374	0
	0.371000011	-1.7089844	0
	0.371199991	-1.7166138	0
	0.371400001	-1.7089844	0
	0.371600011	-1.6860962	0
	0.371799991	-1.6784668	0
	0.372000001	-1.739502	0
	0.372200011	-1.7089844	0
	0.372399991	-1.6784668	0
	0.372600001	-1.7089844	0
	0.372800011	-1.7471313	0
	0.372999991	-1.7242432	0
	0.373200001	-1.6098022	0
	0.373400011	-1.5945435	0
	0.373599991	-1.7089844	0
	0.373800001	-1.7166138	0
	0.374000011	-1.663208	0
	0.374199991	-1.7471313	0
	0.374400001	-1.5792847	0
	0.374600011	-1.6479492	0
	0.374799991	-1.6860962	0
	0.375000001	-1.8005371	0
	0.375200011	-1.7623901	0
	0.375399991	-1.7166138	0
	0.375600001	-1.6098022	0
	0.375800011	-1.6784668	0
	0.375999991	-1.701355	0
	0.376200001	-1.6555786	0
	0.376400011	-1.625061	0
	0.376599991	-1.739502	0
	0.376800001	-1.739502	0
	0.377000011	-1.6860962	0
	0.377199991	-1.7089844	0
	0.377400001	-1.6555786	0
	0.377600011	-1.6860962	0
	0.377799991	-1.701355	0
	0.378000001	-1.7623901	0
	0.378200011	-1.701355	0
	0.378399991	-1.7089844	0
	0.378600001	-1.7547607	0
	0.378800011	-1.7471313	0
	0.378999991	-1.7700195	0
	0.379200001	-1.6555786	0
	0.379400011	-1.663208	0
	0.379599991	-1.7166138	0
	0.379800001	-1.6784668	0
	0.380000011	-1.663208	0
	0.380199991	-1.7318726	0
	0.380400001	-1.7166138	0
	0.380600011	-1.5792847	0
	0.380799991	-1.663208	0
	0.381000001	-1.6021729	0
	0.381200011	-1.6937256	0
	0.381399991	-1.6555786	0
	0.381600001	-1.6860962	0
	0.381800011	-1.6326904	0
	0.381999991	-1.6784668	0
	0.382200001	-1.701355	0
	0.382400011	-1.6708374	0
	0.382599991	-1.739502	0
	0.382800001	-1.6479492	0
	0.383000011	-1.7471313	0
	0.383199991	-1.7089844	0
	0.383400001	-1.6860962	0
	0.383600011	-1.6555786	0
	0.383799991	-1.6860962	0
	0.384000001	-1.739502	0
	0.384200011	-1.6479492	0
	0.384399991	-1.6937256	0
	0.384600001	-1.6326904	0
	0.384800011	-1.7166138	0
	0.384999991	-1.7700195	0
	0.385200001	-1.663208	0
	0.385400011	-1.6784668	0
	0.385599991	-1.6784668	0
	0.385800001	-1.7852783	0
	0.386000011	-1.625061	0
	0.386199991	-1.7471313	0
	0.386400001	-1.6784668	0
	0.386600011	-1.701355	0
	0.386799991	-1.6860962	0
	0.387000001	-1.7166138	0
	0.387200011	-1.6860962	0
	0.387399991	-1.7166138	0
	0.387600001	-1.7089844	0
	0.387800011	-1.739502	0
	0.387999991	-1.663208	0
	0.388200001	-1.6021729	0
	0.388400011	-1.7089844	0
	0.388599991	-1.7089844	0
	0.388800001	-1.7089844	0
	0.389000011	-1.7089844	0
	0.389199991	-1.7700195	0
	0.389400001	-1.6555786	0
	0.389600011	-1.739502	0
	0.389799991	-1.625061	0
	0.390000001	-1.6784668	0
	0.390200011	-1.6708374	0
	0.390399991	-1.6860962	0
	0.390600001	-1.701355	0
	0.390800011	-1.701355	0
	0.390999991	-1.701355	0
	0.391200001	-1.739502	0
	0.391400011	-1.6937256	0
	0.391599991	-1.7623901	0
	0.391800001	-1.6860962	0
	0.392000011	-1.7166138	0
	0.392199991	-1.6479492	0
	0.392400001	-1.6937256	0
	0.392600011	-1.6555786	0
	0.392799991	-1.6555786	0
	0.393000001	-1.7776489	0
	0.393200011	-1.7623901	0
	0.393399991	-1.7318726	0
	0.393600001	-1.701355	0
	0.393800011	-1.7471313	0
	0.393999991	-1.6708374	0
	0.394200001	-1.6937256	0
	0.394400011	-1.7242432	0
	0.394599991	-1.6555786	0
	0.394800001	-1.6937256	0
	0.395000011	-1.6403198	0
	0.395199991	-1.739502	0
	0.395400001	-1.7852783	0
	0.395600011	-1.701355	0
	0.395799991	-1.7089844	0
	0.396000001	-1.739502	0
	0.396200011	-1.6784668	0
	0.396399991	-1.6784668	0
	0.396600001	-1.739502	0
	0.396800011	-1.739502	0
	0.396999991	-1.739502	0
	0.397200001	-1.7623901	0
	0.397400011	-1.6708374	0
	0.397599991	-1.6860962	0
	0.397800001	-1.6937256	0
	0.398000011	-1.6479492	0
	0.398199991	-1.7242432	0
	0.398400001	-1.6708374	0
	0.398600011	-1.7089844	0
	0.398799991	-1.6174316	0
	0.399000001	-1.6937256	0
	0.399200011	-1.6708374	0
	0.399399991	-1.6555786	0
	0.399600001	-1.663208	0
	0.399800011	-1.701355	0
[truncated: 48,001 more rows]
