# Supplementary material for: Piezoelectric micromanipulator dataset for hysteresis identification
Source: Data Brief. 2020 Jan 25;29:105175. doi: 10.1016/j.dib.2020.105175 (PMC6997478; doi:10.1016/j.dib.2020.105175)
Supplement: Multimedia component 2 [file mmc2.xml]

<?xml version="1.0" encoding="utf-8" standalone="no"?>
<data>
  <datasets>
    <author>helonayala@gmail.com;helon@puc-rio.br</author>
    <type>0</type>
    <dataset>
      <value>6</value>
      <reason>Other (please explain)</reason>
      <comments>It is easier to provide it as supplementary material</comments>
    </dataset>
  </datasets>
</data>
